# Supplementary material for: New treatment alternatives for primary and metastatic colorectal cancer by an integrated transcriptome and network analyses
Source: Sci Rep. 2024 Apr 16;14:8762. doi: 10.1038/s41598-024-59101-8 (PMC11021540; doi:10.1038/s41598-024-59101-8)
Supplement: Supplementary file 2 — Supplementary Table S6. [file 41598_2024_59101_MOESM2_ESM.xlsx]

## Sheet: PrimaryColonCancer  NormalColon
Entrez ID	Gene Symbol	Cluster ID	Log(Fold Change)	Regulation direction
430	ASCL2	fn2	1.54948	up_regulated
580	BARD1	fn2	1.07914	up_regulated
701	BUB1B	fn2	1.22738	up_regulated
890	CCNA2	fn2	1.1324	up_regulated
891	CCNB1	fn2	1.31806	up_regulated
983	CDK1	fn2	1.47608	up_regulated
990	CDC6	fn2	1.22163	up_regulated
1019	CDK4	fn2	1.02904	up_regulated
1033	CDKN3	fn2	1.30747	up_regulated
1051	CEBPB	fn2	1.24475	up_regulated
1062	CENPE	fn2	1.12232	up_regulated
1063	CENPF	fn2	1.10841	up_regulated
1163	CKS1B	fn2	1.0418	up_regulated
1164	CKS2	fn2	1.41846	up_regulated
1602	DACH1	fn2	1.85054	up_regulated
1876	E2F6	fn2	1.10241	up_regulated
1894	ECT2	fn2	1.15136	up_regulated
2118	ETV4	fn2	1.09306	up_regulated
2146	EZH2	fn2	1.2108	up_regulated
3161	HMMR	fn2	1.33859	up_regulated
3832	KIF11	fn2	1.17096	up_regulated
4085	MAD2L1	fn2	1.49666	up_regulated
4173	MCM4	fn2	1.00081	up_regulated
4436	MSH2	fn2	1.16084	up_regulated
4609	MYC	fn2	1.80255	up_regulated
4673	NAP1L1	fn2	1.26418	up_regulated
4751	NEK2	fn2	1.17017	up_regulated
4830	NME1	fn2	1.31177	up_regulated
5422	POLA1	fn2	1.06909	up_regulated
5427	POLE2	fn2	1.05355	up_regulated
5557	PRIM1	fn2	1.20883	up_regulated
5629	PROX1	fn2	1.27222	up_regulated
5983	RFC3	fn2	1.37844	up_regulated
5984	RFC4	fn2	1.28259	up_regulated
6241	RRM2	fn2	1.33668	up_regulated
6662	SOX9	fn2	1.30007	up_regulated
6790	AURKA	fn2	1.33168	up_regulated
7068	THRB	fn2	-1.52251	down_regulated
7153	TOP2A	fn2	1.45453	up_regulated
7272	TTK	fn2	1.61663	up_regulated
8553	BHLHE40	fn2	1.07351	up_regulated
8607	RUVBL1	fn2	1.12669	up_regulated
9015	TAF1A	fn2	1.19351	up_regulated
9055	PRC1	fn2	1.19965	up_regulated
9319	TRIP13	fn2	1.76769	up_regulated
9569	GTF2IRD1	fn2	1.51978	up_regulated
9603	NFE2L3	fn2	2.23004	up_regulated
9767	JADE3	fn2	1.41763	up_regulated
9787	DLGAP5	fn2	1.40407	up_regulated
9928	KIF14	fn2	1.39448	up_regulated
10112	KIF20A	fn2	1.41381	up_regulated
10403	NDC80	fn2	1.13213	up_regulated
10635	RAD51AP1	fn2	1.34525	up_regulated
10732	TCFL5	fn2	1.30359	up_regulated
10926	DBF4	fn2	1.30024	up_regulated
11065	UBE2C	fn2	1.56368	up_regulated
11335	CBX3	fn2	1.02506	up_regulated
22974	TPX2	fn2	1.68206	up_regulated
24137	KIF4A	fn2	1.29595	up_regulated
25788	RAD54B	fn2	1.62165	up_regulated
26271	FBXO5	fn2	1.05381	up_regulated
27338	UBE2S	fn2	1.17429	up_regulated
29028	ATAD2	fn2	1.57906	up_regulated
29089	UBE2T	fn2	1.46844	up_regulated
29128	UHRF1	fn2	1.3006	up_regulated
51203	NUSAP1	fn2	1.14855	up_regulated
53827	FXYD5	fn2	1.1727	up_regulated
54097	FAM3B	fn2	1.01265	up_regulated
54892	NCAPG2	fn2	1.27346	up_regulated
54941	RNF125	fn2	-1.27141	down_regulated
54962	TIPIN	fn2	1.1427	up_regulated
55165	CEP55	fn2	1.69517	up_regulated
55215	FANCI	fn2	1.171	up_regulated
55257	MRGBP	fn2	1.12206	up_regulated
56938	ARNTL2	fn2	1.2349	up_regulated
56992	KIF15	fn2	1.05047	up_regulated
57405	SPC25	fn2	1.51517	up_regulated
64105	CENPK	fn2	1.05157	up_regulated
64151	NCAPG	fn2	1.28663	up_regulated
81930	KIF18A	fn2	1.22254	up_regulated
83540	NUF2	fn2	1.9599	up_regulated
90865	IL33	fn2	1.62795	up_regulated
94234	FOXQ1	fn2	4.35332	up_regulated
151246	SGO2	fn2	1.27346	up_regulated
195828	ZNF367	fn2	1.12459	up_regulated
306	ANXA3	fn7	1.1317	up_regulated
1001	CDH3	fn7	2.09443	up_regulated
1069	CETN2	fn7	1.04564	up_regulated
1299	COL9A3	fn7	1.04922	up_regulated
1675	CFD	fn7	-1.60807	down_regulated
3002	GZMB	fn7	1.43847	up_regulated
3426	CFI	fn7	1.27887	up_regulated
4023	LPL	fn7	1.00152	up_regulated
4321	MMP12	fn7	2.07845	up_regulated
5068	REG3A	fn7	1.05489	up_regulated
5358	PLS3	fn7	1.40623	up_regulated
5967	REG1A	fn7	1.88704	up_regulated
5968	REG1B	fn7	1.70074	up_regulated
6286	S100P	fn7	1.36686	up_regulated
7076	TIMP1	fn7	1.55537	up_regulated
7367	UGT2B17	fn7	-2.83499	down_regulated
7804	LRP8	fn7	1.49965	up_regulated
9388	LIPG	fn7	1.22692	up_regulated
11098	PRSS23	fn7	1.08018	up_regulated
54443	ANLN	fn7	2.14258	up_regulated
64699	TMPRSS3	fn7	1.12769	up_regulated
2919	CXCL1	spec16	2.62397	up_regulated
2921	CXCL3	spec16	2.44913	up_regulated
6364	CCL20	spec16	1.63421	up_regulated
6368	CCL23	spec16	-1.03742	down_regulated
6373	CXCL11	spec16	1.49141	up_regulated
2690	GHR	spec2	-1.52687	down_regulated
5067	CNTN3	spec2	-2.13141	down_regulated
57556	SEMA6A	spec2	-1.20751	down_regulated
85455	DISP2	spec2	-1.0514	down_regulated
563	AZGP1	spec2	2.36235	up_regulated
701	BUB1B	spec2	1.22738	up_regulated
960	CD44	spec2	1.16195	up_regulated
983	CDK1	spec2	1.47608	up_regulated
1001	CDH3	spec2	2.09443	up_regulated
1019	CDK4	spec2	1.02904	up_regulated
1033	CDKN3	spec2	1.30747	up_regulated
1069	CETN2	spec2	1.04564	up_regulated
1299	COL9A3	spec2	1.04922	up_regulated
3161	HMMR	spec2	1.33859	up_regulated
4734	NEDD4	spec2	1.19024	up_regulated
4751	NEK2	spec2	1.17017	up_regulated
5068	REG3A	spec2	1.05489	up_regulated
5332	PLCB4	spec2	1.13961	up_regulated
5358	PLS3	spec2	1.40623	up_regulated
5366	PMAIP1	spec2	1.79785	up_regulated
5967	REG1A	spec2	1.88704	up_regulated
5968	REG1B	spec2	1.70074	up_regulated
6286	S100P	spec2	1.36686	up_regulated
6790	AURKA	spec2	1.33168	up_regulated
7076	TIMP1	spec2	1.55537	up_regulated
7272	TTK	spec2	1.61663	up_regulated
7804	LRP8	spec2	1.49965	up_regulated
7976	FZD3	spec2	1.05852	up_regulated
8323	FZD6	spec2	1.1368	up_regulated
9456	HOMER1	spec2	1.37565	up_regulated
9833	MELK	spec2	1.18139	up_regulated
10160	FARP1	spec2	1.03958	up_regulated
10464	PIBF1	spec2	1.06511	up_regulated
26031	OSBPL3	spec2	1.34584	up_regulated
29127	RACGAP1	spec2	1.07639	up_regulated
29887	SNX10	spec2	1.13376	up_regulated
51776	MAP3K20	spec2	1.56312	up_regulated
53827	FXYD5	spec2	1.1727	up_regulated
54443	ANLN	spec2	2.14258	up_regulated
55165	CEP55	spec2	1.69517	up_regulated
55789	DEPDC1B	spec2	1.16368	up_regulated
55872	PBK	spec2	1.28915	up_regulated
56937	PMEPA1	spec2	1.54698	up_regulated
57670	KIAA1549	spec2	1.03399	up_regulated
57761	TRIB3	spec2	1.37114	up_regulated
80183	RUBCNL	spec2	1.12451	up_regulated
81611	ANP32E	spec2	1.00396	up_regulated
84930	MASTL	spec2	1.04339	up_regulated

## Sheet: LiverMetastaticColonCancer  Nor
Entrez ID	Gene Symbol	Cluster ID	Log(Fold Change)	Regulation direction
94	ACVRL1	fn1	-1.21671	down_regulated
650	BMP2	fn1	-1.83647	down_regulated
1948	EFNB2	fn1	-1.04703	down_regulated
1999	ELF3	fn1	-1.75078	down_regulated
2000	ELF4	fn1	-1.03631	down_regulated
3985	LIMK2	fn1	-1.2428	down_regulated
5567	PRKACB	fn1	-1.58477	down_regulated
5580	PRKCD	fn1	-1.52539	down_regulated
5590	PRKCZ	fn1	-1.00371	down_regulated
5595	MAPK3	fn1	-1.11657	down_regulated
5603	MAPK13	fn1	-1.36911	down_regulated
6195	RPS6KA1	fn1	-1.32773	down_regulated
8445	DYRK2	fn1	-1.27144	down_regulated
8780	RIOK3	fn1	-1.09349	down_regulated
11035	RIPK3	fn1	-1.17275	down_regulated
51195	RAPGEFL1	fn1	-1.70327	down_regulated
80031	SEMA6D	fn1	-1.21123	down_regulated
114876	OSBPL1A	fn1	-1.19465	down_regulated
130399	ACVR1C	fn1	-1.01842	down_regulated
11072	DUSP14	fn1	1.76023	up_regulated
11221	DUSP10	fn1	1.21143	up_regulated
81	ACTN4	fn12	-1.1754	down_regulated
311	ANXA11	fn12	-1.01182	down_regulated
634	CEACAM1	fn12	-1.85227	down_regulated
1072	CFL1	fn12	-1.14434	down_regulated
2171	FABP5	fn12	-1.60611	down_regulated
2767	GNA11	fn12	-1.57882	down_regulated
3315	HSPB1	fn12	-1.14201	down_regulated
3856	KRT8	fn12	-1.76045	down_regulated
3880	KRT19	fn12	-1.90652	down_regulated
4082	MARCKS	fn12	-1.36782	down_regulated
4642	MYO1D	fn12	-1.18616	down_regulated
5216	PFN1	fn12	-1.25508	down_regulated
5333	PLCD1	fn12	-1.18853	down_regulated
5357	PLS1	fn12	-1.59942	down_regulated
6281	S100A10	fn12	-1.3699	down_regulated
7408	VASP	fn12	-1.00645	down_regulated
7429	VIL1	fn12	-1.12514	down_regulated
7430	EZR	fn12	-1.55596	down_regulated
7464	CORO2A	fn12	-1.27497	down_regulated
8853	ASAP2	fn12	-1.18814	down_regulated
9368	SLC9A3R1	fn12	-1.06017	down_regulated
9912	ARHGAP44	fn12	-1.31581	down_regulated
23136	EPB41L3	fn12	-1.7104	down_regulated
23370	ARHGEF18	fn12	-1.3418	down_regulated
23623	RUSC1	fn12	-1.08945	down_regulated
30011	SH3KBP1	fn12	-1.00045	down_regulated
51474	LIMA1	fn12	-2.16005	down_regulated
54751	FBLIM1	fn12	-1.01518	down_regulated
55200	PLEKHG6	fn12	-1.37917	down_regulated
55930	MYO5C	fn12	-1.14532	down_regulated
57111	RAB25	fn12	-2.29099	down_regulated
57630	SH3RF1	fn12	-1.03155	down_regulated
79085	SLC25A23	fn12	-1.26387	down_regulated
79784	MYH14	fn12	-1.21022	down_regulated
83660	TLN2	fn12	-1.008	down_regulated
6641	SNTB1	fn12	1.51164	up_regulated
726	CAPN5	fn4	-1.53161	down_regulated
1026	CDKN1A	fn4	-1.03308	down_regulated
1368	CPM	fn4	-1.02376	down_regulated
1520	CTSS	fn4	-1.01593	down_regulated
2896	GRN	fn4	-1.23693	down_regulated
3570	IL6R	fn4	-1.23072	down_regulated
3588	IL10RB	fn4	-1.30787	down_regulated
3606	IL18	fn4	-1.18152	down_regulated
5476	CTSA	fn4	-1.39415	down_regulated
6051	RNPEP	fn4	-1.18256	down_regulated
6415	SELENOW	fn4	-1.12505	down_regulated
6590	SLPI	fn4	-1.18747	down_regulated
7850	IL1R2	fn4	-2.58668	down_regulated
23052	ENDOD1	fn4	-1.78882	down_regulated
27242	TNFRSF21	fn4	-1.13131	down_regulated
29108	PYCARD	fn4	-1.17485	down_regulated
51090	PLLP	fn4	-1.36437	down_regulated
51228	GLTP	fn4	-1.44251	down_regulated
51447	IP6K2	fn4	-1.04755	down_regulated
51567	TDP2	fn4	-1.35216	down_regulated
55450	CAMK2N1	fn4	-1.31959	down_regulated
55620	STAP2	fn4	-1.84693	down_regulated
57568	SIPA1L2	fn4	-1.15669	down_regulated
58985	IL22RA1	fn4	-1.21499	down_regulated
146223	CMTM4	fn4	-1.55023	down_regulated
12	SERPINA3	fn4	2.88958	up_regulated
664	BNIP3	fn4	2.41784	up_regulated
2028	ENPEP	fn4	1.36533	up_regulated
5265	SERPINA1	fn4	1.14903	up_regulated
682	BSG	fn5	-1.52826	down_regulated
840	CASP7	fn5	-1.55962	down_regulated
1365	CLDN3	fn5	-2.14262	down_regulated
1366	CLDN7	fn5	-2.53746	down_regulated
1824	DSC2	fn5	-1.77878	down_regulated
1829	DSG2	fn5	-1.32977	down_regulated
2012	EMP1	fn5	-1.00159	down_regulated
2150	F2RL1	fn5	-1.99157	down_regulated
3728	JUP	fn5	-1.29797	down_regulated
4582	MUC1	fn5	-2.23992	down_regulated
5652	PRSS8	fn5	-2.16796	down_regulated
5734	PTGER4	fn5	-1.16244	down_regulated
5794	PTPRH	fn5	-1.64142	down_regulated
6768	ST14	fn5	-2.15142	down_regulated
7113	TMPRSS2	fn5	-1.12429	down_regulated
10397	NDRG1	fn5	-1.0276	down_regulated
10519	CIB1	fn5	-1.50884	down_regulated
10653	SPINT2	fn5	-1.77744	down_regulated
10755	GIPC1	fn5	-1.42916	down_regulated
22883	CLSTN1	fn5	-1.27612	down_regulated
27134	TJP3	fn5	-1.77556	down_regulated
54825	CDHR2	fn5	-1.27768	down_regulated
55227	LRRC1	fn5	-1.06106	down_regulated
57530	CGN	fn5	-1.54572	down_regulated
57619	SHROOM3	fn5	-1.45537	down_regulated
64073	C19orf33	fn5	-3.51546	down_regulated
84419	C15orf48	fn5	-4.11638	down_regulated
137075	CLDN23	fn5	-2.25147	down_regulated
717	C2	fn5	1.32174	up_regulated
722	C4BPA	fn5	2.18257	up_regulated
9076	CLDN1	fn5	3.05572	up_regulated

## Sheet: LiverMetastasicColonCancer  Pri
Entrez ID	Gene Symbol	Cluster ID	Log(Fold Change)	Regulation direction
197	AHSG	lp2	1.80734	up_regulated
922	CD5L	lp2	1.23314	up_regulated
1361	CPB2	lp2	2.70038	up_regulated
1369	CPN1	lp2	1.16722	up_regulated
2147	F2	lp2	1.88905	up_regulated
2153	F5	lp2	1.54197	up_regulated
2158	F9	lp2	2.54225	up_regulated
3026	HABP2	lp2	1.75468	up_regulated
3083	HGFAC	lp2	1.36842	up_regulated
3240	HP	lp2	3.08986	up_regulated
3249	HPN	lp2	1.4072	up_regulated
3250	HPR	lp2	2.03027	up_regulated
3273	HRG	lp2	2.05322	up_regulated
3818	KLKB1	lp2	1.67009	up_regulated
3827	KNG1	lp2	1.38982	up_regulated
4018	LPA	lp2	1.64258	up_regulated
4153	MBL2	lp2	2.30354	up_regulated
5340	PLG	lp2	1.96151	up_regulated
5624	PROC	lp2	1.23791	up_regulated
6694	SPP2	lp2	1.74308	up_regulated
7035	TFPI	lp2	1.49217	up_regulated
8685	MARCO	lp2	1.33738	up_regulated
10747	MASP2	lp2	1.33889	up_regulated
84735	CNDP1	lp2	1.40991	up_regulated
13	AADAC	infomap1	2.01694	up_regulated
1544	CYP1A2	infomap1	1.57159	up_regulated
1548	CYP2A6	infomap1	1.67435	up_regulated
1549	CYP2A7	infomap1	1.28073	up_regulated
1557	CYP2C19	infomap1	1.44267	up_regulated
1558	CYP2C8	infomap1	1.64066	up_regulated
1571	CYP2E1	infomap1	2.5142	up_regulated
1576	CYP3A4	infomap1	1.64222	up_regulated
1579	CYP4A11	infomap1	1.67067	up_regulated
1582	CYP8B1	infomap1	2.23215	up_regulated
1592	CYP26A1	infomap1	1.22411	up_regulated
2328	FMO3	infomap1	2.2788	up_regulated
3290	HSD11B1	infomap1	2.1492	up_regulated
6716	SRD5A2	infomap1	1.15093	up_regulated
7363	UGT2B4	infomap1	2.71494	up_regulated
7366	UGT2B15	infomap1	1.82147	up_regulated
8608	RDH16	infomap1	1.76469	up_regulated
9420	CYP7B1	infomap1	1.00112	up_regulated
57834	CYP4F11	infomap1	1.04153	up_regulated
64816	CYP3A43	infomap1	1.12311	up_regulated
2243	FGA	infomap12	2.61589	up_regulated
2244	FGB	infomap12	3.16751	up_regulated
2266	FGG	infomap12	3.49588	up_regulated
2267	FGL1	infomap12	2.55017	up_regulated
8547	FCN3	infomap12	1.89395	up_regulated
462	SERPINC1	infomap13	2.15611	up_regulated
866	SERPINA6	infomap13	1.7303	up_regulated
3053	SERPIND1	infomap13	1.7993	up_regulated
5104	SERPINA5	infomap13	1.35472	up_regulated
5267	SERPINA4	infomap13	1.44819	up_regulated
5345	SERPINF2	infomap13	1.62235	up_regulated
6906	SERPINA7	infomap13	2.07966	up_regulated
51156	SERPINA10	infomap13	1.8258	up_regulated
