# Supplementary material for: New treatment alternatives for primary and metastatic colorectal cancer by an integrated transcriptome and network analyses
Source: Sci Rep. 2024 Apr 16;14:8762. doi: 10.1038/s41598-024-59101-8 (PMC11021540; doi:10.1038/s41598-024-59101-8)
Supplement: Supplementary file 3 — Supplementary Table S9. [file 41598_2024_59101_MOESM3_ESM.xlsx]

## Sheet: Normal-Primary
Entrez ID	Gene symbol	Log(Fold Change)	Regulation direction	Validation Module ID
7804	LRP8	2.36	up	m5
54443	ANLN	2.13	up	m5
9319	TRIP13	1.88	up	m5
55165	CEP55	1.79	up	m5
4023	LPL	1.76	up	m5
11065	UBE2C	1.73	up	m5
430	ASCL2	1.71	up	m5
990	CDC6	1.71	up	m5
5983	RFC3	1.71	up	m5
83540	NUF2	1.71	up	m5
3002	GZMB	1.67	up	m12
22974	TPX2	1.64	up	m5
9388	LIPG	1.62	up	m5
6241	RRM2	1.56	up	m5
983	CDK1	1.55	up	m5
4085	MAD2L1	1.54	up	m5
1894	ECT2	1.53	up	m5
57405	SPC25	1.53	up	m5
9928	KIF14	1.49	up	m5
29028	ATAD2	1.43	up	m5
306	ANXA3	1.39	up	m5
25788	RAD54B	1.38	up	m5
29089	UBE2T	1.38	up	m5
9787	DLGAP5	1.37	up	m5
9015	TAF1A	1.35	up	m5
4751	NEK2	1.34	up	m5
10112	KIF20A	1.32	up	m5
6790	AURKA	1.31	up	m5
29128	UHRF1	1.3	up	m5
891	CCNB1	1.29	up	m5
1164	CKS2	1.29	up	m5
9833	MELK	1.29	up	m5
64151	NCAPG	1.29	up	m5
1033	CDKN3	1.27	up	m5
4830	NME1	1.27	up	m5
55872	PBK	1.27	up	m5
54892	NCAPG2	1.26	up	m5
7272	TTK	1.25	up	m5
7153	TOP2A	1.23	up	m5
24137	KIF4A	1.21	up	m5
81930	KIF18A	1.21	up	m5
29887	SNX10	1.2	up	m12
10926	DBF4	1.17	up	m5
10635	RAD51AP1	1.15	up	m5
890	CCNA2	1.12	up	m5
9055	PRC1	1.12	up	m5
1063	CENPF	1.1	up	m5
5984	RFC4	1.1	up	m5
29127	RACGAP1	1.1	up	m5
195828	ZNF367	1.1	up	m5
8607	RUVBL1	1.08	up	m5
55215	FANCI	1.07	up	m5
55789	DEPDC1B	1.06	up	m5
4173	MCM4	1.04	up	m5
3161	HMMR	1.03	up	m5
1019	CDK4	1.02	up	m5
2146	EZH2	1.02	up	m5
5427	POLE2	1.02	up	m5
3832	KIF11	1.01	up	m5
11335	CBX3	1.01	up	m5
51203	NUSAP1	1.01	up	m5

## Sheet: Normal-Primary-Metastasis
Entrez ID	Gene symbol	Log(Fold Change)	Regulation direction	Phenotype	Validation Module ID
12	SERPINA3	2.42	up	Metastasis	m14
722	C4BPA	1.22	up	Primary-Met	m14
5265	SERPINA1	1.23	up	Metastasis	m14
6590	SLPI	1.01	up	Primary	m14
6641	SNTB1	1.38	up	Primary-Met	m14
9076	CLDN1	3.04	up	Primary-Met	m14
11072	DUSP14	1.67	up	Primary-Met	m14
11221	DUSP10	1.25	up	Primary-Met	m14
634	CEACAM1	-1.16	down	Primary-Met	m14
726	CAPN5	-1.04	down	Primary-Met	m14
1368	CPM	-1.18	down	Primary-Met	m14
1824	DSC2	-1.35	down	Primary	m14
2168	FABP1	-1.27	down	Primary-Met	m14
2767	GNA11	-1.1	down	Primary-Met	m14
3588	IL10RB	-1	down	Metastasis	m14
5333	PLCD1	-1.34	down	Primary-Met	m14
5357	PLS1	-1.11	down	Primary	m14
5567	PRKACB	-1.73	down	Primary-Met	m14
5794	PTPRH	-1.34	down	Primary-Met	m14
7850	IL1R2	-1.08	down	Primary-Met	m14
8412	BCAR3	-1.06	down	Primary	m14
9368	SLC9A3R1	-1.16	down	Metastasis	m14
9912	ARHGAP44	-1.52	down	Primary-Met	m14
10110	SGK2	-1.21	down	Primary-Met	m14
23052	ENDOD1	-1.15	down	Primary-Met	m14
23136	EPB41L3	-1.55	down	Primary-Met	m14
27134	TJP3	-1.08	down	Metastasis	m14
51195	RAPGEFL1	-1.18	down	Primary	m14
51228	GLTP	-1.01	down	Primary-Met	m14
51567	TDP2	-1.18	down	Primary-Met	m14
54825	CDHR2	-1.58	down	Primary-Met	m14
55200	PLEKHG6	-1.01	down	Primary	m14
55620	STAP2	-1.43	down	Primary-Met	m14
55824	PAG1	-1.2	down	Primary	m14
57530	CGN	-1.21	down	Primary-Met	m14
79085	SLC25A23	-1.3	down	Metastasis	m14
80031	SEMA6D	-1.81	down	Primary-Met	m14
84419	C15orf48	-1.54	down	Primary-Met	m14
84888	SPPL2A	-1.24	down	Primary	m14
114876	OSBPL1A	-1.43	down	Primary-Met	m14
130399	ACVR1C	-1.48	down	Primary-Met	m14
137075	CLDN23	-2.69	down	Primary-Met	m14
