# Supplementary material for: New treatment alternatives for primary and metastatic colorectal cancer by an integrated transcriptome and network analyses
Source: Sci Rep. 2024 Apr 16;14:8762. doi: 10.1038/s41598-024-59101-8 (PMC11021540; doi:10.1038/s41598-024-59101-8)
Supplement: Supplementary file 4 — Supplementary Table S10. [file 41598_2024_59101_MOESM4_ESM.xlsx]

## Sheet: Genes
ID	hgnc_symbol.x	fcS	label
7804	LRP8	2.36	up
54443	ANLN	2.13	up
9319	TRIP13	1.88	up
55165	CEP55	1.79	up
4023	LPL	1.76	up
11065	UBE2C	1.73	up
430	ASCL2	1.71	up
990	CDC6	1.71	up
5983	RFC3	1.71	up
83540	NUF2	1.71	up
3002	GZMB	1.67	up
22974	TPX2	1.64	up
9388	LIPG	1.62	up
6241	RRM2	1.56	up
983	CDK1	1.55	up
4085	MAD2L1	1.54	up
1894	ECT2	1.53	up
57405	SPC25	1.53	up
9928	KIF14	1.49	up
29028	ATAD2	1.43	up
306	ANXA3	1.39	up
25788	RAD54B	1.38	up
29089	UBE2T	1.38	up
9787	DLGAP5	1.37	up
9015	TAF1A	1.35	up
4751	NEK2	1.34	up
10112	KIF20A	1.32	up
6790	AURKA	1.31	up
29128	UHRF1	1.3	up
891	CCNB1	1.29	up
1164	CKS2	1.29	up
9833	MELK	1.29	up
64151	NCAPG	1.29	up
1033	CDKN3	1.27	up
4830	NME1	1.27	up
55872	PBK	1.27	up
54892	NCAPG2	1.26	up
7272	TTK	1.25	up
7153	TOP2A	1.23	up
24137	KIF4A	1.21	up
81930	KIF18A	1.21	up
29887	SNX10	1.2	up
10926	DBF4	1.17	up
10635	RAD51AP1	1.15	up
890	CCNA2	1.12	up
9055	PRC1	1.12	up
1063	CENPF	1.1	up
5984	RFC4	1.1	up
29127	RACGAP1	1.1	up
195828	ZNF367	1.1	up
8607	RUVBL1	1.08	up
55215	FANCI	1.07	up
55789	DEPDC1B	1.06	up
4173	MCM4	1.04	up
3161	HMMR	1.03	up
1019	CDK4	1.02	up
2146	EZH2	1.02	up
5427	POLE2	1.02	up
3832	KIF11	1.01	up
11335	CBX3	1.01	up
51203	NUSAP1	1.01	up

## Sheet: KEGG
Adjusted.P.value	Term_Description	Up_regulated	Down_regulated	Non_regulated
8.4016e-09	Cell cycle	CDC6, CDK1, MAD2L1, CCNB1, TTK, DBF4, CCNA2, MCM4, CDK4
0.000135052	DNA replication	RFC3, RFC4, MCM4, POLE2
0.000282701	Progesterone-mediated oocyte maturation	CDK1, MAD2L1, AURKA, CCNB1, CCNA2
0.00114695	p53 signaling pathway	RRM2, CDK1, CCNB1, CDK4
0.00501262	Nucleotide excision repair	RFC3, RFC4, POLE2
0.00681089	Oocyte meiosis	CDK1, MAD2L1, AURKA, CCNB1
0.0118412	Cellular senescence	CDK1, CCNB1, CCNA2, CDK4
0.0174939	Mismatch repair	RFC3, RFC4

## Sheet: GO-BP
Adjusted.P.value	Term_Description	Up_regulated	Down_regulated	Non_regulated
7.47411e-13	mitotic spindle organization (GO:0007052)	NUF2, TPX2, MAD2L1, SPC25, DLGAP5, AURKA, CCNB1, TTK, KIF4A, KIF18A, PRC1, CENPF, KIF11
1.13053e-12	microtubule cytoskeleton organization involved in mitosis (GO:1902850)	NUF2, MAD2L1, SPC25, DLGAP5, AURKA, CCNB1, TTK, KIF4A, KIF18A, CENPF, KIF11, NUSAP1
7.88125e-11	regulation of mitotic cell cycle phase transition (GO:1901990)	ANLN, UBE2C, CDC6, TPX2, CDK1, MAD2L1, KIF14, NEK2, AURKA, CCNB1, CENPF, HMMR
8.35619e-11	mitotic sister chromatid segregation (GO:0000070)	CEP55, CDK1, KIF14, DLGAP5, CCNB1, NCAPG, NCAPG2, KIF18A, PRC1, NUSAP1
2.51489e-09	positive regulation of cell cycle process (GO:0090068)	CDC6, MAD2L1, ECT2, KIF14, AURKA, CCNB1, DBF4, RACGAP1, NUSAP1
1.35268e-08	mitotic cytokinesis (GO:0000281)	ANLN, CEP55, ECT2, KIF20A, KIF4A, RACGAP1, NUSAP1
4.78556e-08	DNA metabolic process (GO:0006259)	CDC6, RFC3, CDK1, UBE2T, UHRF1, TOP2A, DBF4, RAD51AP1, RFC4, MCM4, POLE2
4.78556e-08	regulation of G2/M transition of mitotic cell cycle (GO:0010389)	TPX2, CDK1, KIF14, NEK2, AURKA, CCNB1, CENPF, HMMR, CDK4
4.78556e-08	mitotic cell cycle phase transition (GO:0044772)	UBE2C, CDK1, NEK2, AURKA, CCNB1, MELK, CDKN3, DBF4, CCNA2, CDK4
6.74472e-08	regulation of cell cycle process (GO:0010564)	ECT2, NEK2, KIF20A, AURKA, DBF4, PRC1, RACGAP1, KIF11
1.19832e-07	cytoskeleton-dependent cytokinesis (GO:0061640)	ANLN, CEP55, ECT2, KIF20A, KIF4A, RACGAP1, NUSAP1
2.34864e-07	chromosome condensation (GO:0030261)	CDK1, CCNB1, NCAPG, NCAPG2, TOP2A, NUSAP1
3.03038e-07	regulation of cytokinesis (GO:0032465)	CDC6, ECT2, KIF14, KIF20A, AURKA, PRC1, RACGAP1
3.05921e-07	regulation of cell cycle G2/M phase transition (GO:1902749)	TPX2, CDK1, KIF14, NEK2, AURKA, CENPF, HMMR
6.49263e-07	regulation of attachment of spindle microtubules to kinetochore (GO:0051988)	ECT2, NEK2, CCNB1, RACGAP1
6.49263e-07	mitotic chromosome condensation (GO:0007076)	CDK1, CCNB1, NCAPG, NCAPG2, NUSAP1
1.34783e-06	DNA replication (GO:0006260)	CDC6, RFC3, CDK1, DBF4, RFC4, MCM4, POLE2
3.32576e-06	mitotic nuclear division (GO:0140014)	UBE2C, TPX2, NCAPG2, KIF18A, KIF11, NUSAP1
7.06909e-06	mitotic spindle assembly (GO:0090307)	TPX2, KIF4A, PRC1, RACGAP1, KIF11
1.24268e-05	spindle assembly checkpoint signaling (GO:0071173)	TRIP13, MAD2L1, TTK, CENPF
1.24268e-05	mitotic spindle assembly checkpoint signaling (GO:0007094)	TRIP13, MAD2L1, TTK, CENPF
1.24268e-05	mitotic spindle checkpoint signaling (GO:0071174)	TRIP13, MAD2L1, TTK, CENPF
1.24268e-05	mitotic metaphase plate congression (GO:0007080)	CEP55, NUF2, KIF14, CCNB1, KIF18A
1.39021e-05	negative regulation of mitotic metaphase/anaphase transition (GO:0045841)	TRIP13, MAD2L1, TTK, CENPF
2.19395e-05	positive regulation of mitotic cell cycle phase transition (GO:1901992)	UBE2C, CDK1, DLGAP5, CCNB1, CDK4
2.5707e-05	regulation of mitotic metaphase/anaphase transition (GO:0030071)	UBE2C, CDC6, DLGAP5, CCNB1
2.5707e-05	regulation of mitotic cell cycle (GO:0007346)	UBE2C, CDK1, MAD2L1, DLGAP5, NEK2, CCNB1, CKS2
3.12984e-05	mitotic spindle elongation (GO:0000022)	KIF4A, PRC1, RACGAP1
3.12984e-05	mitotic spindle midzone assembly (GO:0051256)	KIF4A, PRC1, RACGAP1
5.38178e-05	DNA-dependent DNA replication (GO:0006261)	CDC6, RFC3, DBF4, RFC4, MCM4, POLE2
5.44732e-05	G2/M transition of mitotic cell cycle (GO:0000086)	CDK1, NEK2, AURKA, CCNB1, MELK, CCNA2
5.51737e-05	cell cycle G2/M phase transition (GO:0044839)	CDK1, NEK2, AURKA, CCNB1, MELK, CCNA2
6.03812e-05	DNA repair (GO:0006281)	TRIP13, RFC3, CDK1, UBE2T, RAD51AP1, RFC4, FANCI, POLE2
6.05367e-05	sister chromatid segregation (GO:0000819)	NCAPG2, TOP2A, KIF18A, NUSAP1
8.3178e-05	positive regulation of cytokinesis (GO:0032467)	CDC6, ECT2, KIF14, RACGAP1
9.01757e-05	DNA replication initiation (GO:0006270)	CDC6, DBF4, MCM4, POLE2
9.40013e-05	anaphase-promoting complex-dependent catabolic process (GO:0031145)	UBE2C, CDK1, MAD2L1, AURKA, CCNB1
9.45339e-05	regulation of exit from mitosis (GO:0007096)	ANLN, UBE2C, MAD2L1, NEK2
9.45339e-05	G1/S transition of mitotic cell cycle (GO:0000082)	CDC6, RRM2, CDKN3, DBF4, CDK4
0.000114636	kinetochore organization (GO:0051383)	NUF2, DLGAP5, CENPF
0.000143639	positive regulation of cell division (GO:0051781)	CDC6, ECT2, KIF14, RACGAP1
0.000150462	regulation of cell cycle phase transition (GO:1901987)	UBE2C, CDK1, MAD2L1, CCNB1, DBF4
0.000150462	cellular response to DNA damage stimulus (GO:0006974)	RFC3, CDK1, UBE2T, TOP2A, RAD51AP1, RFC4, POLE2, CBX3
0.00028759	DNA strand elongation (GO:0022616)	RFC3, RFC4, MCM4
0.00028759	DNA strand elongation involved in DNA replication (GO:0006271)	RFC3, RFC4, MCM4
0.000288479	regulation of cyclin-dependent protein kinase activity (GO:1904029)	CDC6, CCNB1, CDKN3, CCNA2
0.000288479	regulation of protein serine/threonine kinase activity (GO:0071900)	CDC6, CCNB1, CDKN3, CCNA2, EZH2
0.000346599	regulation of mitotic nuclear division (GO:0007088)	NEK2, AURKA, CCNB1, NUSAP1
0.000367383	positive regulation of G2/M transition of mitotic cell cycle (GO:0010971)	CDK1, CCNB1, CDK4
0.000419129	error-prone translesion synthesis (GO:0042276)	RFC3, RFC4, POLE2
0.000485248	cell cycle G1/S phase transition (GO:0044843)	CDKN3, DBF4, CCNA2, CDK4
0.00050649	negative regulation of cell cycle process (GO:0010948)	RRM2, NEK2, EZH2, CBX3
0.0005216	positive regulation of cell cycle G2/M phase transition (GO:1902751)	CDK1, CCNB1, CDK4
0.0005216	cellular macromolecule biosynthetic process (GO:0034645)	CDC6, RFC3, CDK1, DBF4, RFC4, MCM4, POLE2
0.000574491	regulation of intracellular signal transduction (GO:1902531)	RFC3, TPX2, CDK1, ECT2, AURKA, RFC4, RACGAP1, DEPDC1B
0.00115536	positive regulation of protein kinase activity (GO:0045860)	LRP8, TPX2, ECT2, KIF14, EZH2
0.0011999	regulation of signal transduction by p53 class mediator (GO:1901796)	RFC3, TPX2, CDK1, AURKA, RFC4
0.0011999	regulation of cyclin-dependent protein serine/threonine kinase activity (GO:0000079)	CDC6, CCNB1, CDKN3, CCNA2
0.00135623	retrograde vesicle-mediated transport, Golgi to endoplasmic reticulum (GO:0006890)	KIF4A, KIF18A, RACGAP1, KIF11
0.00181498	positive regulation of mitotic nuclear division (GO:0045840)	DLGAP5, AURKA, NUSAP1
0.00193853	centromere complex assembly (GO:0034508)	DLGAP5, CENPF, RUVBL1
0.00206626	negative regulation of G0 to G1 transition (GO:0070317)	RRM2, EZH2, CBX3
0.0022	antigen processing and presentation of exogenous peptide antigen via MHC class II (GO:0019886)	KIF4A, KIF18A, RACGAP1, KIF11
0.00232865	antigen processing and presentation of peptide antigen via MHC class II (GO:0002495)	KIF4A, KIF18A, RACGAP1, KIF11
0.00232865	positive regulation of chromosome segregation (GO:0051984)	CDC6, CCNB1
0.00232865	regulation of metaphase/anaphase transition of cell cycle (GO:1902099)	UBE2C, CDC6
0.00240047	regulation of G0 to G1 transition (GO:0070316)	RRM2, EZH2, CBX3
0.00246387	antigen processing and presentation of exogenous peptide antigen (GO:0002478)	KIF4A, KIF18A, RACGAP1, KIF11
0.00246387	regulation of cell cycle (GO:0051726)	DLGAP5, CCNB1, CKS2, CDKN3, CENPF, CDK4
0.00246897	translesion synthesis (GO:0019985)	RFC3, RFC4, POLE2
0.00266506	positive regulation of DNA-directed DNA polymerase activity (GO:1900264)	RFC3, RFC4
0.00266506	regulation of DNA-directed DNA polymerase activity (GO:1900262)	RFC3, RFC4
0.00266506	kinetochore assembly (GO:0051382)	DLGAP5, CENPF
0.00266506	regulation of mitotic centrosome separation (GO:0046602)	NEK2, KIF11
0.00329203	histone modification (GO:0016570)	UHRF1, CCNA2, RUVBL1, EZH2
0.00344444	proteasome-mediated ubiquitin-dependent protein catabolic process (GO:0043161)	UBE2C, CDK1, MAD2L1, KIF14, AURKA, CCNB1
0.00380726	regulation of cell population proliferation (GO:0042127)	CDC6, KIF14, UHRF1, CDKN3, NME1, TTK, PRC1, CDK4, EZH2
0.00454982	mitotic nuclear membrane disassembly (GO:0007077)	CDK1, CCNB1
0.00454982	protein localization to condensed chromosome (GO:1903083)	CDK1, TTK
0.00479989	interstrand cross-link repair (GO:0036297)	UBE2T, RAD51AP1, FANCI
0.00499813	DNA damage response, signal transduction by p53 class mediator resulting in cell cycle arrest (GO:0006977)	CDK1, AURKA, CCNB1
0.00517018	regulation of mitotic cell cycle spindle assembly checkpoint (GO:0090266)	MAD2L1, CCNB1
0.00554769	protein phosphorylation (GO:0006468)	CDK1, NEK2, AURKA, MELK, TTK, CCNA2, CDK4
0.00580757	nuclear membrane disassembly (GO:0051081)	CDK1, CCNB1
0.00580757	protein localization to kinetochore (GO:0034501)	CDK1, TTK
0.00597671	positive regulation of DNA biosynthetic process (GO:2000573)	RFC3, NEK2, RFC4
0.00597671	regulation of DNA-templated transcription, initiation (GO:2000142)	CDK1, CCNB1, CDK4
0.00679609	regulation of transcription initiation from RNA polymerase II promoter (GO:0060260)	CDK1, CCNB1, CDK4
0.00702966	mitotic G1 DNA damage checkpoint signaling (GO:0031571)	CDK1, AURKA, CCNB1
0.00720454	regulation of mitotic sister chromatid separation (GO:0010965)	UBE2C, CDC6
0.00797198	midbody abscission (GO:0061952)	CEP55, KIF20A
0.00797198	protein localization to chromosome, centromeric region (GO:0071459)	CDK1, TTK
0.00885465	microtubule depolymerization (GO:0007019)	KIF14, KIF18A
0.00968723	DNA damage response, signal transduction by p53 class mediator (GO:0030330)	CDK1, AURKA, CCNB1
0.0103502	regulation of cell division (GO:0051302)	KIF20A, AURKA, PRC1
0.0106106	mitotic cytokinetic process (GO:1902410)	CEP55, KIF20A
0.0112043	regulation of apoptotic process (GO:0042981)	LRP8, CDK1, MAD2L1, ECT2, KIF14, MELK, NME1, TOP2A
0.0114657	regulation of ubiquitin protein ligase activity (GO:1904666)	UBE2C, MAD2L1
0.0124604	error-free translesion synthesis (GO:0070987)	RFC3, RFC4
0.0130988	spindle assembly (GO:0051225)	TPX2, NEK2, KIF11
0.0133507	triglyceride catabolic process (GO:0019433)	LPL, LIPG
0.0143934	nucleotide-excision repair, DNA gap filling (GO:0006297)	RFC3, RFC4
0.0176775	positive regulation of nuclear division (GO:0051785)	AURKA, NUSAP1
0.0176775	nucleobase-containing small molecule interconversion (GO:0015949)	RRM2, NME1
0.0176775	microtubule polymerization or depolymerization (GO:0031109)	KIF14, KIF18A
0.0181448	positive regulation of cell population proliferation (GO:0008284)	KIF14, NME1, TTK, PRC1, CDK4, EZH2
0.0182335	double-strand break repair via homologous recombination (GO:0000724)	RAD54B, RAD51AP1, MCM4
0.0182335	regulation of multicellular organismal development (GO:2000026)	CDK1, RACGAP1
0.0182335	protein depolymerization (GO:0051261)	KIF14, KIF18A
0.0182335	modification-dependent protein catabolic process (GO:0019941)	UBE2C, MAD2L1, AURKA, UHRF1
0.0189256	establishment of mitotic spindle localization (GO:0040001)	MAD2L1, NUSAP1
0.0189256	lipid catabolic process (GO:0016042)	LPL, LIPG
0.0189256	protein K11-linked ubiquitination (GO:0070979)	UBE2C, UBE2T
0.0216051	positive regulation of cellular metabolic process (GO:0031325)	CDK1, UHRF1, CCNB1
0.0219936	chromosome organization (GO:0051276)	NUF2, TOP2A, EZH2
0.0223911	regulation of transcription involved in G1/S transition of mitotic cell cycle (GO:0000083)	CDC6, RRM2
0.023166	ubiquitin-dependent protein catabolic process (GO:0006511)	UBE2C, MAD2L1, KIF14, AURKA, UHRF1
0.0258231	acylglycerol catabolic process (GO:0046464)	LPL, LIPG
0.0258231	base-excision repair, gap-filling (GO:0006287)	RFC3, RFC4
0.0258231	activation of protein kinase activity (GO:0032147)	TPX2, ECT2, KIF14
0.0268309	regulation of cell cycle G1/S phase transition (GO:1902806)	KIF14, EZH2
0.0268309	regulation of embryonic development (GO:0045995)	CDK1, RACGAP1
0.0280786	nucleotide-excision repair, DNA incision, 5'-to lesion (GO:0006296)	RFC3, RFC4
0.0306209	protein monoubiquitination (GO:0006513)	UBE2T, UHRF1
0.0306209	nucleotide-excision repair, DNA incision (GO:0033683)	RFC3, RFC4
0.0350912	regulation of nervous system development (GO:0051960)	ASCL2, KIF14
0.0354671	phosphorylation (GO:0016310)	CDK1, NEK2, AURKA, MELK, CDK4
0.0361572	DNA synthesis involved in DNA repair (GO:0000731)	RFC3, RFC4
0.0388789	cellular response to radiation (GO:0071478)	ECT2, RAD51AP1
0.0388789	mitotic G2/M transition checkpoint (GO:0044818)	CDC6, CDK1
0.0402573	postreplication repair (GO:0006301)	RFC3, RFC4
0.0421304	regulation of small GTPase mediated signal transduction (GO:0051056)	ECT2, RACGAP1, DEPDC1B
0.0423989	chromatin organization (GO:0006325)	RUVBL1, EZH2, CBX3
0.0423989	base-excision repair (GO:0006284)	RFC3, RFC4
0.0423989	cellular response to ionizing radiation (GO:0071479)	ECT2, RAD51AP1
0.0423989	organelle assembly (GO:0070925)	ANLN, DLGAP5, NEK2, SNX10, CENPF
0.0462847	positive regulation of transferase activity (GO:0051347)	RFC3, NEK2, RFC4
0.0462847	mitotic nuclear membrane organization (GO:0101024)	CDK1, CCNB1
0.0462847	mitotic nuclear membrane reassembly (GO:0007084)	CDK1, CCNB1
0.0494734	regulation of DNA replication (GO:0006275)	CDC6, CCNA2

## Sheet: Hallmark
Adjusted.P.value	Term_Description	Up_regulated	Down_regulated	Non_regulated
1.47223e-29	G2-M Checkpoint	UBE2C, CDC6, TPX2, CDK1, MAD2L1, NEK2, AURKA, CKS2, CDKN3, PBK, TTK, TOP2A, KIF4A, DBF4, CCNA2, PRC1, CENPF, RACGAP1, HMMR, CDK4, EZH2, KIF11, NUSAP1
4.82633e-28	E2F Targets	TRIP13, RFC3, RRM2, CDK1, MAD2L1, SPC25, ATAD2, UBE2T, DLGAP5, AURKA, CKS2, MELK, CDKN3, NME1, TOP2A, KIF4A, RAD51AP1, RACGAP1, MCM4, HMMR, CDK4, EZH2
1.71201e-16	Mitotic Spindle	ANLN, TPX2, CDK1, ECT2, DLGAP5, NEK2, AURKA, TTK, TOP2A, KIF4A, PRC1, CENPF, RACGAP1, KIF11, NUSAP1
3.81025e-08	Spermatogenesis	CDK1, NEK2, AURKA, CDKN3, TTK, DBF4, RFC4, EZH2
9.94724e-06	Myc Targets V1	MAD2L1, NME1, CCNA2, RFC4, MCM4, CDK4, CBX3
0.00246405	Myc Targets V2	MCM4, CDK4, CBX3
0.00811456	Glycolysis	CDK1, KIF20A, AURKA, HMMR
0.00811456	Estrogen Response Late	CDC6, KIF20A, TOP2A, SNX10
0.0240752	DNA Repair	RFC3, NME1, RFC4
0.0463936	mTORC1 Signaling	RRM2, AURKA, MCM4

## Sheet: Metabolit
Adjusted.P.value	Term_Description	Overlap	Up_regulated	Down_regulated	Non_regulated
0.00232714	2'-Deoxycytidine diphosphate (HMDB01245)	2/12	RRM2, NME1
0.00232714	TG(16:0/16:0/18:0)[iso3] (HMDB05357)	2/19	LPL, LIPG
0.00232714	TG(16:0/16:0/20:0)[iso3] (HMDB05358)	2/19	LPL, LIPG
0.00232714	TG(16:0/16:0/16:1(9Z))[iso3] (HMDB05359)	2/19	LPL, LIPG
0.00232714	TG(16:0/16:0/18:1(9Z))[iso3] (HMDB05360)	2/19	LPL, LIPG
0.00232714	TG(16:0/16:0/20:1(11Z))[iso3] (HMDB05361)	2/19	LPL, LIPG
0.00232714	TG(16:0/16:0/18:2(9Z,12Z))[iso3] (HMDB05362)	2/19	LPL, LIPG
0.00232714	TG(16:0/16:0/20:4(5Z,8Z,11Z,14Z))[iso3] (HMDB05363)	2/19	LPL, LIPG
0.00232714	TG(16:0/18:0/18:0)[iso3] (HMDB05365)	2/19	LPL, LIPG
0.00232714	TG(16:0/18:0/20:0)[iso6] (HMDB05366)	2/19	LPL, LIPG
0.00232714	TG(16:0/18:0/18:1(9Z))[iso6] (HMDB05367)	2/19	LPL, LIPG
0.00232714	TG(16:0/18:0/20:1(11Z))[iso6] (HMDB05368)	2/19	LPL, LIPG
0.00232714	TG(16:0/18:0/18:2(9Z,12Z))[iso6] (HMDB05369)	2/19	LPL, LIPG
0.00232714	TG(16:0/18:0/20:4(5Z,8Z,11Z,14Z))[iso6] (HMDB05370)	2/19	LPL, LIPG
0.00232714	TG(16:0/20:0/20:0)[iso3] (HMDB05371)	2/19	LPL, LIPG
0.00232714	TG(16:0/20:0/20:1(11Z))[iso6] (HMDB05372)	2/19	LPL, LIPG
0.00232714	TG(16:0/20:0/20:4(5Z,8Z,11Z,14Z))[iso6] (HMDB05373)	2/19	LPL, LIPG
0.00232714	TG(16:0/16:1(9Z)/18:0)[iso6] (HMDB05374)	2/19	LPL, LIPG
0.00232714	TG(16:0/16:1(9Z)/20:0)[iso6] (HMDB05375)	2/19	LPL, LIPG
0.00232714	TG(16:0/16:1(9Z)/16:1(9Z))[iso3] (HMDB05376)	2/19	LPL, LIPG
0.00232714	TG(16:0/16:1(9Z)/18:1(9Z))[iso6] (HMDB05377)	2/19	LPL, LIPG
0.00232714	TG(16:0/16:1(9Z)/20:1(11Z))[iso6] (HMDB05378)	2/19	LPL, LIPG
0.00232714	TG(16:0/16:1(9Z)/18:2(9Z,12Z))[iso6] (HMDB05379)	2/19	LPL, LIPG
0.00232714	TG(16:0/16:1(9Z)/20:4(5Z,8Z,11Z,14Z))[iso6] (HMDB05380)	2/19	LPL, LIPG
0.00232714	TG(16:0/18:1(9Z)/20:0)[iso6] (HMDB05381)	2/19	LPL, LIPG
0.00232714	TG(16:0/18:1(9Z)/18:1(9Z))[iso3] (HMDB05382)	2/19	LPL, LIPG
0.00232714	TG(16:0/18:1(9Z)/20:1(11Z))[iso6] (HMDB05383)	2/19	LPL, LIPG
0.00232714	TG(16:0/18:1(9Z)/18:2(9Z,12Z))[iso6] (HMDB05384)	2/19	LPL, LIPG
0.00232714	TG(16:0/18:1(9Z)/20:4(5Z,8Z,11Z,14Z))[iso6] (HMDB05385)	2/19	LPL, LIPG
0.00232714	TG(16:0/20:1(11Z)/20:1(11Z))[iso3] (HMDB05386)	2/19	LPL, LIPG
0.00232714	TG(16:0/20:1(11Z)/20:4(5Z,8Z,11Z,14Z))[iso6] (HMDB05387)	2/19	LPL, LIPG
0.00232714	TG(16:0/18:2(9Z,12Z)/20:0)[iso6] (HMDB05388)	2/19	LPL, LIPG
0.00232714	TG(16:0/18:2(9Z,12Z)/20:1(11Z))[iso6] (HMDB05389)	2/19	LPL, LIPG
0.00232714	TG(16:0/18:2(9Z,12Z)/18:2(9Z,12Z))[iso3] (HMDB05390)	2/19	LPL, LIPG
0.00232714	TG(16:0/18:2(9Z,12Z)/20:4(5Z,8Z,11Z,14Z))[iso6] (HMDB05391)	2/19	LPL, LIPG
0.00232714	TG(16:0/20:4(5Z,8Z,11Z,14Z)/20:4(5Z,8Z,11Z,14Z))[iso3] (HMDB05392)	2/19	LPL, LIPG
0.00232714	TG(18:0/18:0/18:0) (HMDB05393)	2/19	LPL, LIPG
0.00232714	TG(18:0/18:0/20:0)[iso3] (HMDB05394)	2/19	LPL, LIPG
0.00232714	TG(18:0/18:0/18:1(9Z))[iso3] (HMDB05395)	2/19	LPL, LIPG
0.00232714	TG(18:0/18:0/20:1(11Z))[iso3] (HMDB05396)	2/19	LPL, LIPG
0.00232714	TG(18:0/18:0/18:2(9Z,12Z))[iso3] (HMDB05397)	2/19	LPL, LIPG
0.00232714	TG(18:0/18:0/20:4(5Z,8Z,11Z,14Z))[iso3] (HMDB05398)	2/19	LPL, LIPG
0.00232714	TG(18:0/20:0/20:0)[iso3] (HMDB05399)	2/19	LPL, LIPG
0.00232714	TG(18:0/20:0/20:1(11Z))[iso6] (HMDB05400)	2/19	LPL, LIPG
0.00232714	TG(18:0/20:0/20:4(5Z,8Z,11Z,14Z))[iso6] (HMDB05401)	2/19	LPL, LIPG
0.00232714	TG(18:0/18:1(9Z)/20:0)[iso6] (HMDB05402)	2/19	LPL, LIPG
0.00232714	TG(18:0/18:1(9Z)/18:1(9Z))[iso3] (HMDB05403)	2/19	LPL, LIPG
0.00232714	TG(18:0/18:1(9Z)/20:1(11Z))[iso6] (HMDB05404)	2/19	LPL, LIPG
0.00232714	TG(18:0/18:1(9Z)/18:2(9Z,12Z))[iso6] (HMDB05405)	2/19	LPL, LIPG
0.00232714	TG(18:0/18:1(9Z)/20:4(5Z,8Z,11Z,14Z))[iso6] (HMDB05406)	2/19	LPL, LIPG
0.00232714	Trilaurin (HMDB11188)	2/19	LPL, LIPG
0.00232714	TG(18:0/20:1(11Z)/20:1(11Z))[iso3] (HMDB05407)	2/19	LPL, LIPG
0.00232714	TG(18:0/20:1(11Z)/20:4(5Z,8Z,11Z,14Z))[iso6] (HMDB05408)	2/19	LPL, LIPG
0.00232714	TG(18:0/18:2(9Z,12Z)/20:0)[iso6] (HMDB05409)	2/19	LPL, LIPG
0.00232714	TG(18:0/18:2(9Z,12Z)/20:1(11Z))[iso6] (HMDB05410)	2/19	LPL, LIPG
0.00232714	TG(18:0/18:2(9Z,12Z)/18:2(9Z,12Z))[iso3] (HMDB05411)	2/19	LPL, LIPG
0.00232714	TG(18:0/18:2(9Z,12Z)/20:4(5Z,8Z,11Z,14Z))[iso6] (HMDB05412)	2/19	LPL, LIPG
0.00232714	TG(18:0/20:4(5Z,8Z,11Z,14Z)/20:4(5Z,8Z,11Z,14Z))[iso3] (HMDB05413)	2/19	LPL, LIPG
0.00232714	TG(20:0/20:0/20:0) (HMDB05414)	2/19	LPL, LIPG
0.00232714	TG(20:0/20:0/20:1(11Z))[iso3] (HMDB05415)	2/19	LPL, LIPG
0.00232714	TG(20:0/20:0/20:4(5Z,8Z,11Z,14Z))[iso3] (HMDB05416)	2/19	LPL, LIPG
0.00232714	TG(20:0/20:1(11Z)/20:1(11Z))[iso3] (HMDB05418)	2/19	LPL, LIPG
0.00232714	TG(20:0/20:1(11Z)/20:4(5Z,8Z,11Z,14Z))[iso6] (HMDB05419)	2/19	LPL, LIPG
0.00232714	TG(20:0/20:4(5Z,8Z,11Z,14Z)/20:4(5Z,8Z,11Z,14Z))[iso3] (HMDB05420)	2/19	LPL, LIPG
0.00232714	TG(16:1(9Z)/18:0/18:0)[iso3] (HMDB05421)	2/19	LPL, LIPG
0.00232714	TG(16:1(9Z)/18:0/20:0)[iso6] (HMDB05422)	2/19	LPL, LIPG
0.00232714	TG(16:1(9Z)/18:0/18:1(9Z))[iso6] (HMDB05423)	2/19	LPL, LIPG
0.00232714	TG(16:1(9Z)/18:0/20:1(11Z))[iso6] (HMDB05424)	2/19	LPL, LIPG
0.00232714	TG(16:1(9Z)/18:0/18:2(9Z,12Z))[iso6] (HMDB05425)	2/19	LPL, LIPG
0.00232714	TG(16:1(9Z)/18:0/20:4(5Z,8Z,11Z,14Z))[iso6] (HMDB05426)	2/19	LPL, LIPG
0.00232714	TG(16:1(9Z)/20:0/20:0)[iso3] (HMDB05427)	2/19	LPL, LIPG
0.00232714	TG(16:1(9Z)/20:0/20:1(11Z))[iso6] (HMDB05428)	2/19	LPL, LIPG
0.00232714	TG(16:1(9Z)/20:0/20:4(5Z,8Z,11Z,14Z))[iso6] (HMDB05429)	2/19	LPL, LIPG
0.00232714	TG(16:1(9Z)/16:1(9Z)/18:0)[iso3] (HMDB05430)	2/19	LPL, LIPG
0.00232714	TG(16:1(9Z)/16:1(9Z)/20:0)[iso3] (HMDB05431)	2/19	LPL, LIPG
0.00232714	TG(16:1(9Z)/16:1(9Z)/18:1(9Z))[iso3] (HMDB05433)	2/19	LPL, LIPG
0.00232714	TG(16:1(9Z)/16:1(9Z)/20:1(11Z))[iso3] (HMDB05434)	2/19	LPL, LIPG
0.00232714	TG(16:1(9Z)/16:1(9Z)/18:2(9Z,12Z))[iso3] (HMDB05435)	2/19	LPL, LIPG
0.00232714	TG(16:1(9Z)/16:1(9Z)/20:4(5Z,8Z,11Z,14Z))[iso3] (HMDB05436)	2/19	LPL, LIPG
0.00232714	TG(16:1(9Z)/18:1(9Z)/20:0)[iso6] (HMDB05437)	2/19	LPL, LIPG
0.00232714	TG(16:1(9Z)/18:1(9Z)/18:1(9Z))[iso3] (HMDB05438)	2/19	LPL, LIPG
0.00232714	TG(16:1(9Z)/18:1(9Z)/20:1(11Z))[iso6] (HMDB05439)	2/19	LPL, LIPG
0.00232714	TG(16:1(9Z)/18:1(9Z)/18:2(9Z,12Z))[iso6] (HMDB05440)	2/19	LPL, LIPG
0.00232714	TG(16:1(9Z)/18:1(9Z)/20:4(5Z,8Z,11Z,14Z))[iso6] (HMDB05441)	2/19	LPL, LIPG
0.00232714	TG(16:1(9Z)/20:1(11Z)/20:1(11Z))[iso3] (HMDB05442)	2/19	LPL, LIPG
0.00232714	TG(16:1(9Z)/20:1(11Z)/20:4(5Z,8Z,11Z,14Z))[iso6] (HMDB05443)	2/19	LPL, LIPG
0.00232714	TG(16:1(9Z)/18:2(9Z,12Z)/20:0)[iso6] (HMDB05444)	2/19	LPL, LIPG
0.00232714	TG(16:1(9Z)/18:2(9Z,12Z)/20:1(11Z))[iso6] (HMDB05445)	2/19	LPL, LIPG
0.00232714	TG(16:1(9Z)/18:2(9Z,12Z)/18:2(9Z,12Z))[iso3] (HMDB05446)	2/19	LPL, LIPG
0.00232714	TG(16:1(9Z)/18:2(9Z,12Z)/20:4(5Z,8Z,11Z,14Z))[iso6] (HMDB05447)	2/19	LPL, LIPG
0.00232714	TG(16:1(9Z)/20:4(5Z,8Z,11Z,14Z)/20:4(5Z,8Z,11Z,14Z))[iso3] (HMDB05448)	2/19	LPL, LIPG
0.00232714	TG(18:1(9Z)/20:0/20:0)[iso3] (HMDB05449)	2/19	LPL, LIPG
0.00232714	TG(18:1(9Z)/20:0/20:1(11Z))[iso6] (HMDB05450)	2/19	LPL, LIPG
0.00232714	TG(18:1(9Z)/20:0/20:4(5Z,8Z,11Z,14Z))[iso6] (HMDB05451)	2/19	LPL, LIPG
0.00232714	TG(18:1(9Z)/18:1(9Z)/20:0)[iso3] (HMDB05452)	2/19	LPL, LIPG
0.00232714	TG(18:1(9Z)/18:1(9Z)/20:1(11Z))[iso3] (HMDB05454)	2/19	LPL, LIPG
0.00232714	TG(18:1(9Z)/18:1(9Z)/18:2(9Z,12Z))[iso3] (HMDB05455)	2/19	LPL, LIPG
0.00232714	TG(18:1(9Z)/18:1(9Z)/20:4(5Z,8Z,11Z,14Z))[iso3] (HMDB05456)	2/19	LPL, LIPG
0.00232714	TG(18:1(9Z)/20:1(11Z)/20:1(11Z))[iso3] (HMDB05457)	2/19	LPL, LIPG
0.00232714	TG(18:1(9Z)/20:1(11Z)/20:4(5Z,8Z,11Z,14Z))[iso6] (HMDB05458)	2/19	LPL, LIPG
0.00232714	TG(18:1(9Z)/18:2(9Z,12Z)/20:0)[iso6] (HMDB05459)	2/19	LPL, LIPG
0.00232714	TG(18:1(9Z)/18:2(9Z,12Z)/20:1(11Z))[iso6] (HMDB05460)	2/19	LPL, LIPG
0.00232714	TG(18:1(9Z)/18:2(9Z,12Z)/18:2(9Z,12Z))[iso3] (HMDB05461)	2/19	LPL, LIPG
0.00232714	TG(18:1(9Z)/18:2(9Z,12Z)/20:4(5Z,8Z,11Z,14Z))[iso6] (HMDB05462)	2/19	LPL, LIPG
0.00232714	TG(18:1(9Z)/20:4(5Z,8Z,11Z,14Z)/20:4(5Z,8Z,11Z,14Z))[iso3] (HMDB05463)	2/19	LPL, LIPG
0.00232714	TG(20:1(11Z)/20:1(11Z)/20:1(11Z)) (HMDB05464)	2/19	LPL, LIPG
0.00232714	TG(20:1(11Z)/20:1(11Z)/20:4(5Z,8Z,11Z,14Z))[iso3] (HMDB05465)	2/19	LPL, LIPG
0.00232714	TG(20:1(11Z)/20:4(5Z,8Z,11Z,14Z)/20:4(5Z,8Z,11Z,14Z))[iso3] (HMDB05466)	2/19	LPL, LIPG
0.00232714	TG(18:2(9Z,12Z)/20:0/20:0)[iso3] (HMDB05467)	2/19	LPL, LIPG
0.00232714	TG(18:2(9Z,12Z)/20:0/20:1(11Z))[iso6] (HMDB05468)	2/19	LPL, LIPG
0.00232714	TG(18:2(9Z,12Z)/20:0/20:4(5Z,8Z,11Z,14Z))[iso6] (HMDB05469)	2/19	LPL, LIPG
0.00232714	TG(18:2(9Z,12Z)/20:1(11Z)/20:1(11Z))[iso3] (HMDB05470)	2/19	LPL, LIPG
0.00232714	TG(18:2(9Z,12Z)/20:1(11Z)/20:4(5Z,8Z,11Z,14Z))[iso6] (HMDB05471)	2/19	LPL, LIPG
0.00232714	TG(18:2(9Z,12Z)/18:2(9Z,12Z)/20:0)[iso3] (HMDB05472)	2/19	LPL, LIPG
0.00232714	TG(18:2(9Z,12Z)/18:2(9Z,12Z)/20:1(11Z))[iso3] (HMDB05473)	2/19	LPL, LIPG
0.00232714	TG(18:2(9Z,12Z)/18:2(9Z,12Z)/18:2(9Z,12Z)) (HMDB05474)	2/19	LPL, LIPG
0.00232714	TG(18:2(9Z,12Z)/18:2(9Z,12Z)/20:4(5Z,8Z,11Z,14Z))[iso3] (HMDB05475)	2/19	LPL, LIPG
0.00232714	TG(18:2(9Z,12Z)/20:4(5Z,8Z,11Z,14Z)/20:4(5Z,8Z,11Z,14Z))[iso3] (HMDB05476)	2/19	LPL, LIPG
0.00232714	TG(20:4(5Z,8Z,11Z,14Z)/20:4(5Z,8Z,11Z,14Z)/20:4(5Z,8Z,11Z,14Z)) (HMDB05478)	2/19	LPL, LIPG
0.00255914	CDP (HMDB01546)	2/20	RRM2, NME1
0.00279965	C10H15N5O9P2 (HMDB01508)	2/21	RRM2, NME1
0.00304839	Glycerol (HMDB00131)	2/22	LPL, ANXA3
0.00422079	dCTP (HMDB00998)	2/26	NME1, POLE2
0.00519958	DGT (HMDB01440)	2/29	NME1, POLE2
0.00551561	TTP (HMDB01342)	2/30	NME1, POLE2
0.00621478	DTP (HMDB01532)	2/32	NME1, POLE2
0.016547	DG(16:0/16:0/0:0) (HMDB07098)	2/61	LPL, LIPG
0.016547	DG(16:0/16:1(9Z)/0:0) (HMDB07099)	2/61	LPL, LIPG
0.016547	DG(16:0/18:0/0:0) (HMDB07100)	2/61	LPL, LIPG
0.016547	DG(16:0/18:1(11Z)/0:0) (HMDB07101)	2/61	LPL, LIPG
0.016547	DG(16:0/18:1(9Z)/0:0) (HMDB07102)	2/61	LPL, LIPG
0.016547	DG(16:0/18:2(9Z,12Z)/0:0) (HMDB07103)	2/61	LPL, LIPG
0.016547	DG(16:0/20:0/0:0) (HMDB07107)	2/61	LPL, LIPG
0.016547	DG(16:0/20:1(11Z)/0:0) (HMDB07108)	2/61	LPL, LIPG
0.016547	DG(16:0/20:4(5Z,8Z,11Z,14Z)/0:0) (HMDB07112)	2/61	LPL, LIPG
0.016547	DG(20:0/20:0/0:0) (HMDB07368)	2/61	LPL, LIPG
0.016547	DG(20:0/20:1(11Z)/0:0) (HMDB07369)	2/61	LPL, LIPG
0.016547	DG(20:0/20:4(5Z,8Z,11Z,14Z)/0:0) (HMDB07373)	2/61	LPL, LIPG
0.016547	DG(16:1(9Z)/16:1(9Z)/0:0) (HMDB07128)	2/61	LPL, LIPG
0.016547	DG(16:1(9Z)/18:0/0:0) (HMDB07129)	2/61	LPL, LIPG
0.016547	DG(16:1(9Z)/18:1(9Z)/0:0) (HMDB07131)	2/61	LPL, LIPG
0.016547	DG(16:1(9Z)/18:2(9Z,12Z)/0:0) (HMDB07132)	2/61	LPL, LIPG
0.016547	DG(16:1(9Z)/20:0/0:0) (HMDB07136)	2/61	LPL, LIPG
0.016547	DG(16:1(9Z)/20:1(11Z)/0:0) (HMDB07137)	2/61	LPL, LIPG
0.016547	DG(16:1(9Z)/20:4(5Z,8Z,11Z,14Z)/0:0) (HMDB07141)	2/61	LPL, LIPG
0.016547	DG(20:1(11Z)/20:1(11Z)/0:0) (HMDB07398)	2/61	LPL, LIPG
0.016547	DG(20:1(11Z)/20:4(5Z,8Z,11Z,14Z)/0:0) (HMDB07402)	2/61	LPL, LIPG
0.016547	DG(18:0/16:0/0:0) (HMDB07156)	2/61	LPL, LIPG
0.016547	DG(18:0/18:0/0:0) (HMDB07158)	2/61	LPL, LIPG
0.016547	DG(18:0/18:1(9Z)/0:0) (HMDB07160)	2/61	LPL, LIPG
0.016547	DG(18:0/18:2(9Z,12Z)/0:0) (HMDB07161)	2/61	LPL, LIPG
0.016547	DG(18:0/20:0/0:0) (HMDB07165)	2/61	LPL, LIPG
0.016547	DG(18:0/20:1(11Z)/0:0) (HMDB07166)	2/61	LPL, LIPG
0.016547	DG(18:0/20:4(5Z,8Z,11Z,14Z)/0:0) (HMDB07170)	2/61	LPL, LIPG
0.016547	DG(18:1(9Z)/16:0/0:0) (HMDB07214)	2/61	LPL, LIPG
0.016547	DG(18:1(9Z)/18:1(9Z)/0:0) (HMDB07218)	2/61	LPL, LIPG
0.016547	DG(18:1(9Z)/18:2(9Z,12Z)/0:0) (HMDB07219)	2/61	LPL, LIPG
0.016547	DG(18:1(9Z)/20:0/0:0) (HMDB07223)	2/61	LPL, LIPG
0.016547	DG(18:1(9Z)/20:1(11Z)/0:0) (HMDB07224)	2/61	LPL, LIPG
0.016547	DG(18:1(9Z)/20:4(5Z,8Z,11Z,14Z)/0:0) (HMDB07228)	2/61	LPL, LIPG
0.016547	DG(18:2(9Z,12Z)/18:2(9Z,12Z)/0:0) (HMDB07248)	2/61	LPL, LIPG
0.016547	DG(18:2(9Z,12Z)/20:0/0:0) (HMDB07252)	2/61	LPL, LIPG
0.016547	DG(18:2(9Z,12Z)/20:1(11Z)/0:0) (HMDB07253)	2/61	LPL, LIPG
0.016547	DG(18:2(9Z,12Z)/20:4(5Z,8Z,11Z,14Z)/0:0) (HMDB07257)	2/61	LPL, LIPG
0.016547	DG(20:4(5Z,8Z,11Z,14Z)/20:4(5Z,8Z,11Z,14Z)/0:0) (HMDB07518)	2/61	LPL, LIPG
0.0174847	Guanosine diphosphate (HMDB01201)	2/63	RRM2, NME1
0.045889	TYD (HMDB01274)	1/14	NME1
0.0460745	Uridine 5'-diphosphate (HMDB00295)	2/107	RRM2, NME1
