# Supplementary material for: New treatment alternatives for primary and metastatic colorectal cancer by an integrated transcriptome and network analyses
Source: Sci Rep. 2024 Apr 16;14:8762. doi: 10.1038/s41598-024-59101-8 (PMC11021540; doi:10.1038/s41598-024-59101-8)
Supplement: Supplementary file 5 — Supplementary Table S11. [file 41598_2024_59101_MOESM5_ESM.xlsx]

## Sheet: Genes
ID	hgnc_symbol	fcS	label
12	SERPINA3	2.42	up
634	CEACAM1	-1.16	down
722	C4BPA	1.22	up
726	CAPN5	-1.04	down
1368	CPM	-1.18	down
1824	DSC2	-1.35	down
2168	FABP1	-1.27	down
2767	GNA11	-1.1	down
3588	IL10RB	-1	down
5265	SERPINA1	1.23	up
5333	PLCD1	-1.34	down
5357	PLS1	-1.11	down
5567	PRKACB	-1.73	down
5794	PTPRH	-1.34	down
6590	SLPI	1.01	up
6641	SNTB1	1.38	up
7850	IL1R2	-1.08	down
8412	BCAR3	-1.06	down
9076	CLDN1	3.04	up
9368	SLC9A3R1	-1.16	down
9912	ARHGAP44	-1.52	down
10110	SGK2	-1.21	down
11072	DUSP14	1.67	up
11221	DUSP10	1.25	up
23052	ENDOD1	-1.15	down
23136	EPB41L3	-1.55	down
27134	TJP3	-1.08	down
51195	RAPGEFL1	-1.18	down
51228	GLTP	-1.01	down
51567	TDP2	-1.18	down
54825	CDHR2	-1.58	down
55200	PLEKHG6	-1.01	down
55620	STAP2	-1.43	down
55824	PAG1	-1.2	down
57530	CGN	-1.21	down
79085	SLC25A23	-1.3	down
80031	SEMA6D	-1.81	down
84419	C15orf48	-1.54	down
84888	SPPL2A	-1.24	down
114876	OSBPL1A	-1.43	down
130399	ACVR1C	-1.48	down
137075	CLDN23	-2.69	down

## Sheet: KEGG
Adjusted.P.value	Term_Description	Up_regulated	Down_regulated	Non_regulated
0.000135779	Tight junction	CLDN1	PRKACB, SLC9A3R1, TJP3, CGN, CLDN23
0.0476468	Amoebiasis		GNA11, PRKACB, IL1R2
0.0476468	Parathyroid hormone synthesis, secretion and action		GNA11, PRKACB, SLC9A3R1

## Sheet: GO-BP
Adjusted.P.value	Term_Description	Up_regulated	Down_regulated	Non_regulated
0.107496	calcium-independent cell-cell adhesion via plasma membrane cell-adhesion molecules (GO:0016338)	CLDN1	CLDN23
0.107496	maintenance of blood-brain barrier (GO:0035633)	CLDN1	TJP3
0.107496	platelet degranulation (GO:0002576)	SERPINA3, SERPINA1	ENDOD1
0.107496	negative regulation of T cell activation (GO:0050868)		CEACAM1, PAG1
0.107496	negative regulation of ERK1 and ERK2 cascade (GO:0070373)	DUSP10	SLC9A3R1
0.107496	regulation of epithelial cell migration (GO:0010632)	DUSP10	CEACAM1
0.107496	cell-cell adhesion via plasma-membrane adhesion molecules (GO:0098742)	CLDN1	CEACAM1, CLDN23
0.107496	bicellular tight junction assembly (GO:0070830)	CLDN1	CLDN23
0.107496	tight junction assembly (GO:0120192)	CLDN1	CLDN23
0.107496	regulated exocytosis (GO:0045055)	SERPINA3, SERPINA1	ENDOD1
0.107496	monocarboxylic acid transport (GO:0015718)		CEACAM1, SLC9A3R1
0.107496	apical junction assembly (GO:0043297)	CLDN1	CLDN23
0.107496	negative regulation of endopeptidase activity (GO:0010951)	SERPINA3, SERPINA1
0.107496	negative regulation of peptidase activity (GO:0010466)	SERPINA3, SERPINA1
0.107496	plasma membrane organization (GO:0007009)		SLC9A3R1, EPB41L3
0.107496	regulation of epidermal growth factor receptor signaling pathway (GO:0042058)		CEACAM1, BCAR3
0.107496	regulation of endopeptidase activity (GO:0052548)	SERPINA3, SERPINA1
0.107496	negative regulation of epithelial cell proliferation (GO:0050680)	DUSP10	CEACAM1
0.107496	cell junction organization (GO:0034330)	CLDN1	TJP3
0.107496	regulation of cell migration (GO:0030334)	CLDN1, DUSP10	CEACAM1, SEMA6D
0.107496	positive regulation of blood-brain barrier permeability (GO:1905605)		TJP3
0.107496	regulation of sodium:proton antiporter activity (GO:0032415)		SLC9A3R1
0.107496	auditory receptor cell morphogenesis (GO:0002093)		PLS1
0.107496	auditory receptor cell stereocilium organization (GO:0060088)		PLS1
0.107496	glutathione transport (GO:0034635)		SLC9A3R1
0.107496	bile acid secretion (GO:0032782)		SLC9A3R1
0.107496	regulation of cellular response to osmotic stress (GO:0106049)		SLC25A23
0.107496	insulin metabolic process (GO:1901142)		CEACAM1
0.107496	regulation of homophilic cell adhesion (GO:1903385)		CEACAM1
0.107496	protein localization to axon (GO:0099612)		EPB41L3
0.107496	endothelin receptor signaling pathway (GO:0086100)		BCAR3
0.107496	gamma-aminobutyric acid transport (GO:0015812)		SLC9A3R1
0.107496	regulation of blood vessel remodeling (GO:0060312)		CEACAM1
0.107496	bundle of His cell-Purkinje myocyte adhesion involved in cell communication (GO:0086073)		DSC2
0.107496	regulation of hepatocyte proliferation (GO:2000345)		CEACAM1
0.107496	negative regulation of trophoblast cell migration (GO:1901164)		ACVR1C
0.107496	neurotransmitter receptor transport, endosome to postsynaptic membrane (GO:0098887)		ARHGAP44
0.107496	contact inhibition (GO:0060242)		CDHR2
0.107496	cell-cell junction organization (GO:0045216)	CLDN1	TJP3
0.107496	regulation of ERK1 and ERK2 cascade (GO:0070372)	DUSP10	CEACAM1, SLC9A3R1
0.107496	gland morphogenesis (GO:0022612)		SLC9A3R1
0.107496	regulation of blood-brain barrier permeability (GO:1905603)		TJP3
0.107496	cardiac muscle cell-cardiac muscle cell adhesion (GO:0086042)		DSC2
0.107496	negative regulation of p38MAPK cascade (GO:1903753)	DUSP10
0.107496	intermembrane lipid transfer (GO:0120009)		GLTP
0.107496	neurotransmitter receptor transport, endosome to plasma membrane (GO:0099639)		ARHGAP44
0.107496	nodal signaling pathway (GO:0038092)		ACVR1C
0.107496	regulation of natural killer cell mediated cytotoxicity directed against tumor cell target (GO:0002858)		CEACAM1
0.107496	phospholipase C-activating dopamine receptor signaling pathway (GO:0060158)		GNA11
0.107496	regulation of cysteine-type endopeptidase activity involved in apoptotic process (GO:0043281)		FABP1, ACVR1C
0.107496	negative regulation of protein kinase activity (GO:0006469)	DUSP10	CEACAM1
0.107496	regulation of lipid metabolic process (GO:0019216)	SERPINA3	FABP1
0.107496	negative regulation of MAPK cascade (GO:0043409)	DUSP10	SLC9A3R1
0.107496	regulation of proton transport (GO:0010155)		SLC9A3R1
0.107496	establishment of Golgi localization (GO:0051683)		SLC9A3R1
0.107496	negative regulation of complement activation, classical pathway (GO:0045959)	C4BPA
0.107496	positive regulation of epithelial cell proliferation involved in wound healing (GO:0060054)	CLDN1
0.107496	cell-cell adhesion mediated by cadherin (GO:0044331)		CDHR2
0.107496	negative regulation of T cell mediated cytotoxicity (GO:0001915)		CEACAM1
0.107496	regulation of microvillus organization (GO:0032530)		CDHR2
0.107496	peptidyl-tyrosine dephosphorylation involved in inactivation of protein kinase activity (GO:1990264)	DUSP10
0.107496	neutrophil degranulation (GO:0043312)	SERPINA3, SERPINA1, SLPI	CEACAM1
0.107496	protein-containing complex assembly (GO:0065003)	SERPINA1, CLDN1	SLC9A3R1
0.107496	neutrophil activation involved in immune response (GO:0002283)	SERPINA3, SERPINA1, SLPI	CEACAM1
0.107496	acid secretion (GO:0046717)		SLC9A3R1
0.107496	bundle of His cell to Purkinje myocyte communication (GO:0086069)		DSC2
0.107496	negative regulation of leukocyte degranulation (GO:0043301)		CEACAM1
0.107496	regulation of complement activation, classical pathway (GO:0030450)	C4BPA
0.107496	negative regulation of platelet aggregation (GO:0090331)		CEACAM1
0.107496	regulation of endothelial cell differentiation (GO:0045601)		CEACAM1
0.107496	positive regulation of mitochondrial calcium ion concentration (GO:0051561)		SLC25A23
0.107496	maintenance of apical/basal cell polarity (GO:0035090)		SLC9A3R1
0.107496	maintenance of epithelial cell apical/basal polarity (GO:0045199)		SLC9A3R1
0.107496	neurotransmitter receptor transport to postsynaptic membrane (GO:0098969)		ARHGAP44
0.107496	neutrophil mediated immunity (GO:0002446)	SERPINA3, SERPINA1, SLPI	CEACAM1
0.107496	cellular protein modification process (GO:0006464)	SERPINA1, DUSP10	PRKACB, PTPRH, SGK2, ACVR1C
0.107496	negative regulation of humoral immune response mediated by circulating immunoglobulin (GO:0002924)	C4BPA
0.107496	calcium import into the mitochondrion (GO:0036444)		SLC25A23
0.107496	negative regulation of phosphatidylinositol 3-kinase signaling (GO:0014067)		SLC9A3R1
0.107496	inner ear receptor cell stereocilium organization (GO:0060122)		PLS1
0.107496	regulation of granulocyte differentiation (GO:0030852)		CEACAM1
0.107496	positive regulation of vasculogenesis (GO:2001214)		CEACAM1
0.107496	myelin assembly (GO:0032288)		EPB41L3
0.107496	myelin maintenance (GO:0043217)		EPB41L3
0.107496	cellular response to peptide hormone stimulus (GO:0071375)		CEACAM1, PRKACB
0.107496	regulation of phosphatidylinositol 3-kinase signaling (GO:0014066)		CEACAM1, SLC9A3R1
0.107496	lipid transport (GO:0006869)		CEACAM1, GLTP
0.107496	proteolysis (GO:0006508)		CAPN5, CPM, SPPL2A
0.107496	regulation of protein kinase activity (GO:0045859)		CEACAM1, SLC9A3R1
0.107496	actin filament network formation (GO:0051639)		PLS1
0.107496	establishment of endothelial intestinal barrier (GO:0090557)		TJP3
0.107496	establishment of epithelial cell apical/basal polarity (GO:0045198)		SLC9A3R1
0.107496	positive regulation of cellular respiration (GO:1901857)		IL10RB
0.107496	negative regulation of homotypic cell-cell adhesion (GO:0034111)		CEACAM1
0.107496	negative regulation of platelet-derived growth factor receptor signaling pathway (GO:0010642)		SLC9A3R1
0.107496	nucleus localization (GO:0051647)		SLC9A3R1
0.107496	negative regulation of complement activation (GO:0045916)	C4BPA
0.107496	negative regulation of fatty acid biosynthetic process (GO:0045717)		CEACAM1
0.107496	regulation of ventricular cardiac muscle cell action potential (GO:0098911)		DSC2
0.107496	Golgi localization (GO:0051645)		SLC9A3R1
0.107496	negative regulation of JUN kinase activity (GO:0043508)	DUSP10
0.107496	negative regulation of vascular permeability (GO:0043116)		CEACAM1
0.107496	positive regulation of vascular permeability (GO:0043117)		TJP3
0.107496	high-density lipoprotein particle assembly (GO:0034380)		PRKACB
0.107496	cellular component maintenance (GO:0043954)	CLDN1
0.107496	positive regulation of transporter activity (GO:0032411)		SGK2
0.107496	regulation of platelet-derived growth factor receptor signaling pathway (GO:0010640)		SLC9A3R1
0.107496	epithelium development (GO:0060429)		SLC9A3R1, CDHR2
0.107496	regulation of anatomical structure morphogenesis (GO:0022603)		CEACAM1, ARHGAP44
0.107496	regulation of trophoblast cell migration (GO:1901163)		ACVR1C
0.107496	regulation of vasculogenesis (GO:2001212)		CEACAM1
0.107496	renal absorption (GO:0070293)		SLC9A3R1
0.107496	cell junction maintenance (GO:0034331)	CLDN1
0.107496	negative regulation of T cell mediated immunity (GO:0002710)		CEACAM1
0.107496	ceramide transport (GO:0035627)		GLTP
0.107496	positive regulation of regulatory T cell differentiation (GO:0045591)	DUSP10
0.107496	nuclear migration (GO:0007097)		SLC9A3R1
0.107496	microvillus organization (GO:0032528)		SLC9A3R1
0.107496	polarized epithelial cell differentiation (GO:0030859)		SLC9A3R1
0.107496	cellular response to insulin stimulus (GO:0032869)		CEACAM1, BCAR3
0.107496	regulation of primary metabolic process (GO:0080090)	SERPINA3	FABP1
0.107496	establishment of apical/basal cell polarity (GO:0035089)		SLC9A3R1
0.107496	negative regulation of leukocyte mediated cytotoxicity (GO:0001911)		CEACAM1
0.107496	regulation of lymphocyte activation (GO:0051249)		PAG1
0.107496	microvillus assembly (GO:0030033)		SLC9A3R1
0.107496	phototransduction, visible light (GO:0007603)		GNA11
0.107496	protein kinase A signaling (GO:0010737)		PRKACB
0.107496	protein localization to cell-cell junction (GO:0150105)		TJP3
0.107496	transmembrane receptor protein serine/threonine kinase signaling pathway (GO:0007178)		CGN, ACVR1C
0.107496	epiboly involved in wound healing (GO:0090505)		CEACAM1
0.107496	regulation of Rac protein signal transduction (GO:0035020)		ARHGAP44
0.107496	heme catabolic process (GO:0042167)		FABP1
0.107496	negative regulation of natural killer cell mediated cytotoxicity (GO:0045953)		CEACAM1
0.107496	negative regulation of platelet activation (GO:0010544)		CEACAM1
0.107496	regulation of ERBB signaling pathway (GO:1901184)		CEACAM1
0.107496	regulation of interleukin-1 production (GO:0032652)		CEACAM1
0.107496	neuron projection organization (GO:0106027)		PLS1
0.107496	porphyrin-containing compound catabolic process (GO:0006787)		FABP1
0.107496	protein localization to plasma membrane (GO:0072659)		SLC9A3R1, EPB41L3
0.107496	regulation of cellular component organization (GO:0051128)		CEACAM1, SGK2
0.107496	protein dephosphorylation (GO:0006470)	DUSP10	PTPRH
0.107496	protein localization to cell periphery (GO:1990778)		SLC9A3R1, EPB41L3
0.107496	activation of protein kinase A activity (GO:0034199)		PRKACB
0.107496	negative regulation of fatty acid metabolic process (GO:0045922)		CEACAM1
0.107496	positive regulation of DNA replication (GO:0045740)		BCAR3
0.107496	regulation of cellular respiration (GO:0043457)		IL10RB
0.107496	detection of visible light (GO:0009584)		GNA11
0.107496	modified amino acid transport (GO:0072337)		SLC9A3R1
0.107872	negative regulation of cell migration (GO:0030336)	DUSP10	ACVR1C
0.107872	epithelial structure maintenance (GO:0010669)	SERPINA3
0.107872	acidic amino acid transport (GO:0015800)		SLC9A3R1
0.107872	negative regulation of biosynthetic process (GO:0009890)		CEACAM1
0.107872	G protein-coupled acetylcholine receptor signaling pathway (GO:0007213)		GNA11
0.107872	negative regulation of leukocyte cell-cell adhesion (GO:1903038)		PAG1
0.107872	maintenance of gastrointestinal epithelium (GO:0030277)	SERPINA3
0.107872	regulation of platelet aggregation (GO:0090330)		CEACAM1
0.109536	activin receptor signaling pathway (GO:0032924)		ACVR1C
0.109536	establishment of skin barrier (GO:0061436)	CLDN1
0.109536	regulation of water loss via skin (GO:0033561)	CLDN1
0.109536	regulation of epithelial cell differentiation (GO:0030856)		CEACAM1
0.109536	cellular response to glucagon stimulus (GO:0071377)		PRKACB
0.109536	negative regulation of T cell receptor signaling pathway (GO:0050860)		CEACAM1

## Sheet: Hallmark
Adjusted.P.value	Term_Description	Up_regulated	Down_regulated	Non_regulated
0.00101828	Estrogen Response Late	SERPINA3, SERPINA1	SLC9A3R1, TJP3, RAPGEFL1
0.00685757	Estrogen Response Early		SLC9A3R1, ENDOD1, TJP3, RAPGEFL1
0.0171751	Coagulation	SERPINA1, DUSP14	CAPN5
0.0360877	KRAS Signaling Up	SERPINA3, SLPI	EPB41L3
0.0489183	IL-6/JAK/STAT3 Signaling		IL10RB, IL1R2
