# Supplementary material for: New treatment alternatives for primary and metastatic colorectal cancer by an integrated transcriptome and network analyses
Source: Sci Rep. 2024 Apr 16;14:8762. doi: 10.1038/s41598-024-59101-8 (PMC11021540; doi:10.1038/s41598-024-59101-8)
Supplement: Supplementary file 6 — Supplementary Table S14. [file 41598_2024_59101_MOESM6_ESM.xlsx]

## Sheet: Summary
GEO ID	Sample type	Number of samples	Male/Female	Age
GSE4107	Normal colon	10	5/5	39.5 ± 7.2
	Primary colon	12	5/7	40.9 ± 8.3
GSE4183	Normal colon	8	4/4	50.6 ± 5.9
	Primary colon	15	7/8	66.6 ± 12.2
GSE8671	Normal colon	32	24/8	60.8 ± 10.8
GSE9348	Normal colon	12	6/6	59.2 ± 5.2
	Primary colon	12	6/6	68.3 ± 8.8
GSE10714	Normal colon	3
	Primary colon	7
GSE10961	Liver metastatic	18	10/8	63 (41-77)
GSE13471	Normal colon	4
	Primary colon	4
GSE15960	Normal colon	6
	Primary colon	6
GSE18105	Normal colon	17
	Primary colon	28
GSE18462	Normal colon	2
	Primary colon	2
	Liver metastatic	2
GSE37364	Normal colon	38
	Primary colon	27
GSE40367	Primary colon	8
	Liver metastatic	7

## Sheet: GSE4107
id	Tissue	Age	Gender	Location
GSE4107	Normal colon	45	Female
GSE4107	Normal colon	44	Female
GSE4107	Normal colon	41	Female
GSE4107	Normal colon	48	Female
GSE4107	Normal colon	42	Female
GSE4107	Normal colon	28	Male
GSE4107	Normal colon	27	Male
GSE4107	Normal colon	41	Male
GSE4107	Normal colon	44	Male
GSE4107	Normal colon	35	Male
GSE4107	Primary colon	49	Female
GSE4107	Primary colon	49	Female
GSE4107	Primary colon	45	Female
GSE4107	Primary colon	33	Female
GSE4107	Primary colon	48	Female
GSE4107	Primary colon	47	Female
GSE4107	Primary colon	44	Female
GSE4107	Primary colon	22	Male
GSE4107	Primary colon	33	Male
GSE4107	Primary colon	36	Male
GSE4107	Primary colon	44	Male
GSE4107	Primary colon	41	Male

## Sheet: GSE4183
id	Tissue	Age	Gender	Location
GSE4183	Normal colon
GSE4183	Normal colon
GSE4183	Normal colon
GSE4183	Normal colon
GSE4183	Normal colon
GSE4183	Normal colon
GSE4183	Normal colon
GSE4183	Normal colon
GSE4183	Adenoma
GSE4183	Adenoma
GSE4183	Adenoma
GSE4183	Adenoma
GSE4183	Adenoma
GSE4183	Adenoma
GSE4183	Adenoma
GSE4183	Adenoma
GSE4183	Adenoma
GSE4183	Adenoma
GSE4183	Adenoma
GSE4183	Adenoma
GSE4183	Adenoma
GSE4183	Adenoma
GSE4183	Adenoma
GSE4183	Primary colon
GSE4183	Primary colon
GSE4183	Primary colon
GSE4183	Primary colon
GSE4183	Primary colon
GSE4183	Primary colon
GSE4183	Primary colon
GSE4183	Primary colon
GSE4183	Primary colon
GSE4183	Primary colon
GSE4183	Primary colon
GSE4183	Primary colon
GSE4183	Primary colon
GSE4183	Primary colon
GSE4183	Primary colon
GSE4183	IBD
GSE4183	IBD
GSE4183	IBD
GSE4183	IBD
GSE4183	IBD
GSE4183	IBD
GSE4183	IBD
GSE4183	IBD
GSE4183	IBD
GSE4183	IBD
GSE4183	IBD
GSE4183	IBD
GSE4183	IBD
GSE4183	IBD
GSE4183	IBD

## Sheet: GSE8671
id	Tissue	Age	Gender	Location
GSE8671	Normal colon	74	Female	sigmoid colon
GSE8671	Normal colon	64	Female	rectum
GSE8671	Normal colon	69	Female	sigmoid colon
GSE8671	Normal colon	52	Female	rectum
GSE8671	Normal colon	58	Female	descending colon
GSE8671	Normal colon	55	Female	descending colon
GSE8671	Normal colon	58	Female	rectum
GSE8671	Normal colon	67	Female	rectum
GSE8671	Normal colon	49	Male	descending colon
GSE8671	Normal colon	69	Male	sigmoid colon
GSE8671	Normal colon	57	Male	sigmoid colon
GSE8671	Normal colon	71	Male	sigmoid colon
GSE8671	Normal colon	65	Male	sigmoid colon
GSE8671	Normal colon	63	Male	transversum
GSE8671	Normal colon	72	Male	rectum
GSE8671	Normal colon	56	Male	rectum
GSE8671	Normal colon	38	Male	descending colon
GSE8671	Normal colon	61	Male	ascending colon
GSE8671	Normal colon	41	Male	rectum
GSE8671	Normal colon	45	Male	ascending colon
GSE8671	Normal colon	58	Male	sigmoid colon
GSE8671	Normal colon	69	Male	sigmoid colon
GSE8671	Normal colon	69	Male	sigmoid colon
GSE8671	Normal colon	56	Male	sigmoid colon
GSE8671	Normal colon	52	Male	sigmoid colon
GSE8671	Normal colon	83	Male	sigmoid colon
GSE8671	Normal colon	50	Male	ascending colon
GSE8671	Normal colon	79	Male	sigmoid colon
GSE8671	Normal colon	69	Male	sigmoid colon
GSE8671	Normal colon	57	Male	sigmoid colon
GSE8671	Normal colon	71	Male	ascending colon
GSE8671	Normal colon	49	Male	sigmoid colon
GSE8671	Adenoma			descending colon
GSE8671	Adenoma			sigmoid colon
GSE8671	Adenoma			sigmoid colon
GSE8671	Adenoma			sigmoid colon
GSE8671	Adenoma			sigmoid colon
GSE8671	Adenoma			sigmoid colon
GSE8671	Adenoma			transversum
GSE8671	Adenoma			rectum
GSE8671	Adenoma			rectum
GSE8671	Adenoma			rectum
GSE8671	Adenoma			descending colon
GSE8671	Adenoma			ascending colon
GSE8671	Adenoma			rectum
GSE8671	Adenoma			ascending colon
GSE8671	Adenoma			sigmoid colon
GSE8671	Adenoma			sigmoid colon
GSE8671	Adenoma			rectum
GSE8671	Adenoma			descending colon
GSE8671	Adenoma			sigmoid colon
GSE8671	Adenoma			sigmoid colon
GSE8671	Adenoma			sigmoid colon
GSE8671	Adenoma			descending colon
GSE8671	Adenoma			rectum
GSE8671	Adenoma			sigmoid colon
GSE8671	Adenoma			sigmoid colon
GSE8671	Adenoma			ascending colon
GSE8671	Adenoma			sigmoid colon
GSE8671	Adenoma			rectum
GSE8671	Adenoma			sigmoid colon
GSE8671	Adenoma			sigmoid colon
GSE8671	Adenoma			ascending colon
GSE8671	Adenoma			sigmoid colon

## Sheet: GSE9348
id	Tissue	Age	Gender	Location
GSE9348	Normal colon	58	Male
GSE9348	Normal colon	54	Male
GSE9348	Normal colon	51	Male
GSE9348	Normal colon	64	Male
GSE9348	Normal colon	66	Male
GSE9348	Normal colon	59	Male
GSE9348	Metastasis	51	Female
GSE9348	Metastasis	64	Female
GSE9348	Metastasis	65	Female
GSE9348	Metastasis	61	Female
GSE9348	Metastasis	51	Female
GSE9348	Metastasis	69	Female
GSE9348	Metastasis	52	Female
GSE9348	Metastasis	77	Female
GSE9348	Metastasis	68	Female
GSE9348	Metastasis	75	Male
GSE9348	Metastasis	63	Male
GSE9348	Metastasis	76	Male
GSE9348	Metastasis	57	Male
GSE9348	Metastasis	67	Male
GSE9348	Metastasis	73	Male
GSE9348	Metastasis	67	Male
GSE9348	Metastasis	93	Male
GSE9348	Metastasis	68	Male
GSE9348	Normal colon	56	Female
GSE9348	Normal colon	54	Female
GSE9348	Normal colon	60	Female
GSE9348	Normal colon	57	Female
GSE9348	Normal colon	67	Female
GSE9348	Normal colon	65	Female
GSE9348	Primary colon	86	Female
GSE9348	Primary colon	68	Female
GSE9348	Primary colon	89	Female
GSE9348	Primary colon	58	Female
GSE9348	Primary colon	66	Female
GSE9348	Primary colon	64	Female
GSE9348	Primary colon	83	Female
GSE9348	Primary colon	71	Female
GSE9348	Primary colon	61	Female
GSE9348	Primary colon	64	Female
GSE9348	Primary colon	66	Female
GSE9348	Primary colon	69	Female
GSE9348	Primary colon	76	Female
GSE9348	Primary colon	82	Female
GSE9348	Primary colon	76	Female
GSE9348	Primary colon	83	Female
GSE9348	Primary colon	59	Female
GSE9348	Primary colon	62	Female
GSE9348	Primary colon	60	Female
GSE9348	Primary colon	79	Female
GSE9348	Primary colon	80	Female
GSE9348	Primary colon	64	Male
GSE9348	Primary colon	70	Male
GSE9348	Primary colon	80	Male
GSE9348	Primary colon	58	Male
GSE9348	Primary colon	71	Male
GSE9348	Primary colon	62	Male
GSE9348	Primary colon	74	Male
GSE9348	Primary colon	65	Male
GSE9348	Primary colon	68	Male
GSE9348	Primary colon	66	Male
GSE9348	Primary colon	58	Male
GSE9348	Primary colon	75	Male
GSE9348	Primary colon	70	Male
GSE9348	Primary colon	61	Male
GSE9348	Primary colon	57	Male
GSE9348	Primary colon	59	Male
GSE9348	Primary colon	74	Male
GSE9348	Primary colon	72	Male
GSE9348	Primary colon	74	Male
GSE9348	Primary colon	52	Male
GSE9348	Primary colon	83	Male
GSE9348	Primary colon	63	Male
GSE9348	Primary colon	66	Male
GSE9348	Primary colon	73	Male
GSE9348	Primary colon	71	Male
GSE9348	Primary colon	58	Male
GSE9348	Primary colon	64	Male
GSE9348	Primary colon	65	Male
GSE9348	Primary colon	56	Male
GSE9348	Primary colon	64	Male
GSE9348	Primary colon	58	Male

## Sheet: GSE10714
id	Tissue	Age	Gender	Location
GSE10714	Adenoma
GSE10714	Adenoma
GSE10714	Adenoma
GSE10714	Adenoma
GSE10714	Adenoma
GSE10714	CD
GSE10714	CD
GSE10714	CD
GSE10714	CD
GSE10714	Primary colon
GSE10714	Primary colon
GSE10714	Primary colon
GSE10714	Primary colon
GSE10714	Primary colon
GSE10714	Primary colon
GSE10714	Primary colon
GSE10714	Hyperplastic polyp
GSE10714	Hyperplastic polyp
GSE10714	Hyperplastic polyp
GSE10714	Hyperplastic polyp
GSE10714	Hyperplastic polyp
GSE10714	Hyperplastic polyp
GSE10714	Hyperplastic polyp
GSE10714	Hyperplastic polyp
GSE10714	Hyperplastic polyp
GSE10714	Hyperplastic polyp
GSE10714	Hyperplastic polyp
GSE10714	Normal colon
GSE10714	Normal colon
GSE10714	Normal colon
GSE10714	UC
GSE10714	UC
GSE10714	UC

## Sheet: GSE10961
id	Tissue	Age	Gender	Location
GSE10961	Liver metastasis
GSE10961	Liver metastasis
GSE10961	Liver metastasis
GSE10961	Liver metastasis
GSE10961	Liver metastasis
GSE10961	Liver metastasis
GSE10961	Liver metastasis
GSE10961	Liver metastasis
GSE10961	Liver metastasis
GSE10961	Liver metastasis
GSE10961	Liver metastasis
GSE10961	Liver metastasis
GSE10961	Liver metastasis
GSE10961	Liver metastasis
GSE10961	Liver metastasis
GSE10961	Liver metastasis
GSE10961	Liver metastasis
GSE10961	Liver metastasis

## Sheet: GSE13471
id	Tissue	Age	Gender	Location
GSE13471	Primary colon
GSE13471	Primary colon
GSE13471	Primary colon
GSE13471	Primary colon
GSE13471	Normal liver
GSE13471	Normal liver
GSE13471	Normal liver
GSE13471	Normal liver
GSE13471	Normal liver
GSE13471	Normal colon
GSE13471	Normal colon
GSE13471	Normal colon
GSE13471	Normal colon

## Sheet: GSE15960
id	Tissue	Age	Gender	Location
GSE15960	Adenoma
GSE15960	Adenoma
GSE15960	Adenoma
GSE15960	Adenoma
GSE15960	Adenoma
GSE15960	Adenoma
GSE15960	Primary colon
GSE15960	Primary colon
GSE15960	Primary colon
GSE15960	Primary colon
GSE15960	Primary colon
GSE15960	Primary colon
GSE15960	Normal colon
GSE15960	Normal colon
GSE15960	Normal colon
GSE15960	Normal colon
GSE15960	Normal colon
GSE15960	Normal colon

## Sheet: GSE18105
id	Tissue	Age	Gender	Location
GSE18105	Normal colon
GSE18105	Normal colon
GSE18105	Normal colon
GSE18105	Normal colon
GSE18105	Normal colon
GSE18105	Normal colon
GSE18105	Normal colon
GSE18105	Normal colon
GSE18105	Normal colon
GSE18105	Normal colon
GSE18105	Normal colon
GSE18105	Normal colon
GSE18105	Normal colon
GSE18105	Normal colon
GSE18105	Normal colon
GSE18105	Normal colon
GSE18105	Normal colon
GSE18105	Primary colon
GSE18105	Primary colon
GSE18105	Primary colon
GSE18105	Primary colon
GSE18105	Primary colon
GSE18105	Primary colon
GSE18105	Primary colon
GSE18105	Primary colon
GSE18105	Primary colon
GSE18105	Primary colon
GSE18105	Primary colon
GSE18105	Primary colon
GSE18105	Primary colon
GSE18105	Primary colon
GSE18105	Primary colon
GSE18105	Primary colon
GSE18105	Primary colon
GSE18105	Primary colon
GSE18105	Primary colon
GSE18105	Primary colon
GSE18105	Primary colon
GSE18105	Primary colon
GSE18105	Primary colon
GSE18105	Primary colon
GSE18105	Primary colon
GSE18105	Primary colon
GSE18105	Primary colon
GSE18105	Primary colon
GSE18105	Primary colon
GSE18105	Primary colon
GSE18105	Primary colon
GSE18105	Primary colon
GSE18105	Primary colon
GSE18105	Primary colon
GSE18105	Primary colon
GSE18105	Primary colon
GSE18105	Primary colon
GSE18105	Primary colon
GSE18105	Primary colon
GSE18105	Primary colon
GSE18105	Primary colon
GSE18105	Primary colon
GSE18105	Primary colon
GSE18105	Primary colon
GSE18105	Primary colon
GSE18105	Primary colon
GSE18105	Primary colon
GSE18105	Primary colon
GSE18105	Primary colon
GSE18105	Primary colon
GSE18105	Primary colon
GSE18105	Primary colon
GSE18105	Primary colon
GSE18105	Primary colon
GSE18105	Primary colon
GSE18105	Primary colon
GSE18105	Primary colon
GSE18105	Primary colon
GSE18105	Primary colon
GSE18105	Primary colon
GSE18105	Primary colon
GSE18105	Primary colon
GSE18105	Primary colon
GSE18105	Primary colon
GSE18105	Primary colon
GSE18105	Primary colon
GSE18105	Primary colon
GSE18105	Primary colon
GSE18105	Primary colon
GSE18105	Primary colon
GSE18105	Primary colon
GSE18105	Primary colon
GSE18105	Primary colon
GSE18105	Primary colon
GSE18105	Primary colon
GSE18105	Primary colon
GSE18105	Primary colon
GSE18105	Primary colon
GSE18105	Primary colon
GSE18105	Primary colon
GSE18105	Primary colon
GSE18105	Primary colon
GSE18105	Primary colon
GSE18105	Primary colon
GSE18105	Primary colon
GSE18105	Primary colon
GSE18105	Primary colon
GSE18105	Primary colon
GSE18105	Primary colon
GSE18105	Primary colon
GSE18105	Primary colon
GSE18105	Primary colon
GSE18105	Primary colon
GSE18105	Primary colon

[truncated: 3 more sheets: GSE18462, GSE37364, GSE40367]
